# Supplementary material for: Progesterone receptor membrane component 1 (PGRMC1) regulates Heme trafficking through mitochondria-ER junctions
Source: J Inorg Biochem. Author manuscript; Available in PMC 2026 Mar 10. (PMC12973532; doi:10.1016/j.jinorgbio.2025.113093)
Supplement: Table S1: CRAPome Filtered Data [file NIHMS2137147-supplement-Table_S1__CRAPome_Filtered_Data.xlsx]

## Sheet: MEL_PGRMC1_CRAPome
PGRMC1	04_23_13_A5_	P05141	399
PGRMC1	04_23_13_A5_	P25705	222
PGRMC1	04_23_13_A5_	O75027	190
PGRMC1	04_23_13_A5_	P13647	186
PGRMC1	04_23_13_A5_	P12235	179
PGRMC1	04_23_13_A5_	Q7Z794	150
PGRMC1	04_23_13_A5_	P22830	142
PGRMC1	04_23_13_A5_	Q00325	129
PGRMC1	04_23_13_A5_	P06576	122
PGRMC1	04_23_13_A5_	P35232	113
PGRMC1	04_23_13_A5_	O00264	104
PGRMC1	04_23_13_A5_	Q9NRK6	97
PGRMC1	04_23_13_A5_	Q5XKE5	92
PGRMC1	04_23_13_A5_	P49411	82
PGRMC1	04_23_13_A5_	P38646	81
PGRMC1	04_23_13_A5_	P04264	72
PGRMC1	04_23_13_A5_	O75746	68
PGRMC1	04_23_13_A5_	P05787	66
PGRMC1	04_23_13_A5_	P02533	65
PGRMC1	04_23_13_A5_	Q16891	65
PGRMC1	04_23_13_A5_	P05023	65
PGRMC1	04_23_13_A5_	P05091	64
PGRMC1	04_23_13_A5_	P10809	63
PGRMC1	04_23_13_A5_	Q9Y4W6	62
PGRMC1	04_23_13_A5_	P11021	58
PGRMC1	04_23_13_A5_	Q96I99	57
PGRMC1	04_23_13_A5_	Q02978	55
PGRMC1	04_23_13_A5_	P16615	55
PGRMC1	04_23_13_A5_	P36542	54
PGRMC1	04_23_13_A5_	Q04695	54
PGRMC1	04_23_13_A5_	P02533	52
PGRMC1	04_23_13_A5_	P19012	51
PGRMC1	04_23_13_A5_	P60709	50
PGRMC1	04_23_13_A5_	P63261	50
PGRMC1	04_23_13_A5_	P28331	50
PGRMC1	04_23_13_A5_	O15173	49
PGRMC1	04_23_13_A5_	P13645	49
PGRMC1	04_23_13_A5_	P02538	47
PGRMC1	04_23_13_A5_	P50416	47
PGRMC1	04_23_13_A5_	Q99623	46
PGRMC1	04_23_13_A5_	Q9P2R7	44
PGRMC1	04_23_13_A5_	Q6UB35	44
PGRMC1	04_23_13_A5_	O95678	43
PGRMC1	04_23_13_A5_	P08779	41
PGRMC1	04_23_13_A5_	Q02338	39
PGRMC1	04_23_13_A5_	Q969Z0	38
PGRMC1	04_23_13_A5_	P45880	37
PGRMC1	04_23_13_A5_	Q01546	37
PGRMC1	04_23_13_A5_	Q5T9A4	35
PGRMC1	04_23_13_A5_	P62736	32
PGRMC1	04_23_13_A5_	P63267	32
PGRMC1	04_23_13_A5_	P68133	32
PGRMC1	04_23_13_A5_	P68032	32
PGRMC1	04_23_13_A5_	P13646	32
PGRMC1	04_23_13_A5_	P08574	31
PGRMC1	04_23_13_A5_	Q9Y512	31
PGRMC1	04_23_13_A5_	P31040	31
PGRMC1	04_23_13_A5_	Q9BQT8	30
PGRMC1	04_23_13_A5_	P22695	30
PGRMC1	04_23_13_A5_	Q99798	30
PGRMC1	04_23_13_A5_	Q6P3W7	30
PGRMC1	04_23_13_A5_	Q86Y46	29
PGRMC1	04_23_13_A5_	Q12931	29
PGRMC1	04_23_13_A5_	P36776	29
PGRMC1	04_23_13_A5_	P11177	28
PGRMC1	04_23_13_A5_	P50336	28
PGRMC1	04_23_13_A5_	Q3SY84	27
PGRMC1	04_23_13_A5_	O95831	27
PGRMC1	04_23_13_A5_	Q96TA2	27
PGRMC1	04_23_13_A5_	Q96IX5	26
PGRMC1	04_23_13_A5_	P13804	26
PGRMC1	04_23_13_A5_	P04843	26
PGRMC1	04_23_13_A5_	P23458	26
PGRMC1	04_23_13_A5_	P84095	25
PGRMC1	04_23_13_A5_	Q9NP72	25
PGRMC1	04_23_13_A5_	O14925	25
PGRMC1	04_23_13_A5_	Q9UJS0	25
PGRMC1	04_23_13_A5_	O60313	25
PGRMC1	04_23_13_A5_	P42704	25
PGRMC1	04_23_13_A5_	Q96BW9	24
PGRMC1	04_23_13_A5_	Q6P1Q0	24
PGRMC1	04_23_13_A5_	O76031	24
PGRMC1	04_23_13_A5_	P35908	24
PGRMC1	04_23_13_A5_	Q3ZCQ8	23
PGRMC1	04_23_13_A5_	O43169	22
PGRMC1	04_23_13_A5_	P08559	22
PGRMC1	04_23_13_A5_	Q8IXI2	22
PGRMC1	04_23_13_A5_	Q562R1	21
PGRMC1	04_23_13_A5_	P35613	21
PGRMC1	04_23_13_A5_	Q9H845	21
PGRMC1	04_23_13_A5_	P40939	21
PGRMC1	04_23_13_A5_	O14983	21
PGRMC1	04_23_13_A5_	Q93084	21
PGRMC1	04_23_13_A5_	O00483	20
PGRMC1	04_23_13_A5_	P68363	20
PGRMC1	04_23_13_A5_	Q71U36	20
PGRMC1	04_23_13_A5_	Q9BQE3	20
PGRMC1	04_23_13_A5_	O75964	19
PGRMC1	04_23_13_A5_	Q14257	19
PGRMC1	04_23_13_A5_	P04406	19
PGRMC1	04_23_13_A5_	P46977	19
PGRMC1	04_23_13_A5_	O75323	18
PGRMC1	04_23_13_A5_	P42126	18
PGRMC1	04_23_13_A5_	Q9H0P0	18
PGRMC1	04_23_13_A5_	Q92947	18
PGRMC1	04_23_13_A5_	Q96EY1	18
PGRMC1	04_23_13_A5_	O00165	17
PGRMC1	04_23_13_A5_	Q9UBX3	17
PGRMC1	04_23_13_A5_	P04899	17
PGRMC1	04_23_13_A5_	Q8NBU5	17
PGRMC1	04_23_13_A5_	P36578	17
PGRMC1	04_23_13_A5_	Q9NX00	16
PGRMC1	04_23_13_A5_	P23396	16
PGRMC1	04_23_13_A5_	P38117	16
PGRMC1	04_23_13_A5_	P21912	16
PGRMC1	04_23_13_A5_	Q9BWM7	16
PGRMC1	04_23_13_A5_	Q9H936	16
PGRMC1	04_23_13_A5_	P49821	16
PGRMC1	04_23_13_A5_	P27824	16
PGRMC1	04_23_13_A5_	P04844	16
PGRMC1	04_23_13_A5_	P02786	16
PGRMC1	04_23_13_A5_	P48047	15
PGRMC1	04_23_13_A5_	Q9Y277	15
PGRMC1	04_23_13_A5_	Q8N2F6	15
PGRMC1	04_23_13_A5_	Q7KZN9	15
PGRMC1	04_23_13_A5_	P06733	15
PGRMC1	04_23_13_A5_	P55084	15
PGRMC1	04_23_13_A5_	P11142	15
PGRMC1	04_23_13_A5_	P28288	15
PGRMC1	04_23_13_A5_	P35580	15
PGRMC1	04_23_13_A5_	Q9NX14	14
PGRMC1	04_23_13_A5_	P13073	14
PGRMC1	04_23_13_A5_	Q9NX63	14
PGRMC1	04_23_13_A5_	P21796	14
PGRMC1	04_23_13_A5_	Q96C36	14
PGRMC1	04_23_13_A5_	Q969Z3	14
PGRMC1	04_23_13_A5_	Q53H12	14
PGRMC1	04_23_13_A5_	P48735	14
PGRMC1	04_23_13_A5_	O94826	14
PGRMC1	04_23_13_A5_	Q16822	14
PGRMC1	04_23_13_A5_	P09917	14
PGRMC1	04_23_13_A5_	P33527	14
PGRMC1	04_23_13_A5_	P15153	13
PGRMC1	04_23_13_A5_	Q6UXV4	13
PGRMC1	04_23_13_A5_	P53985	13
PGRMC1	04_23_13_A5_	P32189	13
PGRMC1	04_23_13_A5_	Q8IXI1	13
PGRMC1	04_23_13_A5_	Q3SY69	13
PGRMC1	04_23_13_A5_	P07919	12
PGRMC1	04_23_13_A5_	O95299	12
PGRMC1	04_23_13_A5_	Q8N442	12
PGRMC1	04_23_13_A5_	P05165	12
PGRMC1	04_23_13_A5_	P14625	12
PGRMC1	04_23_13_A5_	P55786	12
PGRMC1	04_23_13_A5_	Q13733	12
PGRMC1	04_23_13_A5_	Q07020	11
PGRMC1	04_23_13_A5_	Q9H9B4	11
PGRMC1	04_23_13_A5_	P08754	11
PGRMC1	04_23_13_A5_	P50213	11
PGRMC1	04_23_13_A5_	P43304	11
PGRMC1	04_23_13_A5_	P14923	11
PGRMC1	04_23_13_A5_	Q7L8L6	11
PGRMC1	04_23_13_A5_	P69892	10
PGRMC1	04_23_13_A5_	P43307	10
PGRMC1	04_23_13_A5_	O43852	10
PGRMC1	04_23_13_A5_	P07858	10
PGRMC1	04_23_13_A5_	P62873	10
PGRMC1	04_23_13_A5_	P62879	10
PGRMC1	04_23_13_A5_	Q9NYL9	10
PGRMC1	04_23_13_A5_	P42765	10
PGRMC1	04_23_13_A5_	P04181	10
PGRMC1	04_23_13_A5_	O75306	10
PGRMC1	04_23_13_A5_	Q9HCC0	10
PGRMC1	04_23_13_A5_	Q96RQ3	10
PGRMC1	04_23_13_A5_	P10253	10
PGRMC1	04_23_13_A5_	P35579	10
PGRMC1	04_23_13_A5_	P23528	9
PGRMC1	04_23_13_A5_	P30536	9
PGRMC1	04_23_13_A5_	O60830	9
PGRMC1	04_23_13_A5_	Q9NVJ2	9
PGRMC1	04_23_13_A5_	O75431	9
PGRMC1	04_23_13_A5_	P62424	9
PGRMC1	04_23_13_A5_	Q02878	9
PGRMC1	04_23_13_A5_	Q9UJZ1	9
PGRMC1	04_23_13_A5_	Q9UBS4	9
PGRMC1	04_23_13_A5_	P00505	9
PGRMC1	04_23_13_A5_	P45954	9
PGRMC1	04_23_13_A5_	Q9BQ95	9
PGRMC1	04_23_13_A5_	P12694	9
PGRMC1	04_23_13_A5_	P36551	9
PGRMC1	04_23_13_A5_	P07437	9
PGRMC1	04_23_13_A5_	Q9Y697	9
PGRMC1	04_23_13_A5_	P61619	9
PGRMC1	04_23_13_A5_	P09622	9
PGRMC1	04_23_13_A5_	P14618	9
PGRMC1	04_23_13_A5_	P11498	9
PGRMC1	04_23_13_A5_	Q8N5K1	8
PGRMC1	04_23_13_A5_	O75947	8
PGRMC1	04_23_13_A5_	P51571	8
PGRMC1	04_23_13_A5_	P47985	8
PGRMC1	04_23_13_A5_	P51553	8
PGRMC1	04_23_13_A5_	Q15120	8
PGRMC1	04_23_13_A5_	P24752	8
PGRMC1	04_23_13_A5_	P68366	8
PGRMC1	04_23_13_A5_	P36957	8
PGRMC1	04_23_13_A5_	Q6NUK1	8
PGRMC1	04_23_13_A5_	P07237	8
PGRMC1	04_23_13_A5_	Q9H4M9	8
PGRMC1	04_23_13_A5_	Q9UQ90	8
PGRMC1	04_23_13_A5_	A0FGR8	8
PGRMC1	04_23_13_A5_	P52789	8
PGRMC1	04_23_13_A5_	P62241	7
PGRMC1	04_23_13_A5_	Q16611	7
PGRMC1	04_23_13_A5_	P61106	7
PGRMC1	04_23_13_A5_	Q9BRX8	7
PGRMC1	04_23_13_A5_	P19404	7
PGRMC1	04_23_13_A5_	P24539	7
PGRMC1	04_23_13_A5_	O75489	7
PGRMC1	04_23_13_A5_	Q07021	7
PGRMC1	04_23_13_A5_	P15880	7
PGRMC1	04_23_13_A5_	P05388	7
PGRMC1	04_23_13_A5_	P40926	7
PGRMC1	04_23_13_A5_	P53597	7
PGRMC1	04_23_13_A5_	P13995	7
PGRMC1	04_23_13_A5_	Q16795	7
PGRMC1	04_23_13_A5_	Q8N0U4	7
PGRMC1	04_23_13_A5_	Q9BXK5	7
PGRMC1	04_23_13_A5_	Q9Y305	7
PGRMC1	04_23_13_A5_	O43615	7
PGRMC1	04_23_13_A5_	P11166	7
PGRMC1	04_23_13_A5_	P11169	7
PGRMC1	04_23_13_A5_	P30101	7
PGRMC1	04_23_13_A5_	P00367	7
PGRMC1	04_23_13_A5_	Q8NC60	7
PGRMC1	04_23_13_A5_	O95202	7
PGRMC1	04_23_13_A5_	P22033	7
PGRMC1	04_23_13_A5_	P56134	6
PGRMC1	04_23_13_A5_	Q5XKP0	6
PGRMC1	04_23_13_A5_	Q9NS69	6
PGRMC1	04_23_13_A5_	Q96BM9	6
PGRMC1	04_23_13_A5_	O96000	6
PGRMC1	04_23_13_A5_	P01111	6
PGRMC1	04_23_13_A5_	P61313	6
PGRMC1	04_23_13_A5_	P51148	6
PGRMC1	04_23_13_A5_	Q9UL25	6
PGRMC1	04_23_13_A5_	Q99714	6
PGRMC1	04_23_13_A5_	Q96HS1	6
PGRMC1	04_23_13_A5_	Q5SVS4	6
PGRMC1	04_23_13_A5_	Q9H1U9	6
PGRMC1	04_23_13_A5_	O43772	6
PGRMC1	04_23_13_A5_	Q9H2D1	6
PGRMC1	04_23_13_A5_	Q13505	6
PGRMC1	04_23_13_A5_	P07355	6
PGRMC1	04_23_13_A5_	P21953	6
PGRMC1	04_23_13_A5_	O75521	6
PGRMC1	04_23_13_A5_	Q14318	6
PGRMC1	04_23_13_A5_	P27797	6
PGRMC1	04_23_13_A5_	P11310	6
PGRMC1	04_23_13_A5_	Q9Y6N5	6
PGRMC1	04_23_13_A5_	Q13509	6
PGRMC1	04_23_13_A5_	P68104	6
PGRMC1	04_23_13_A5_	O15427	6
PGRMC1	04_23_13_A5_	Q5T160	6
PGRMC1	04_23_13_A5_	Q12797	6
PGRMC1	04_23_13_A5_	Q8IWA4	6
PGRMC1	04_23_13_A5_	P46459	6
PGRMC1	04_23_13_A5_	Q96RP9	6
PGRMC1	04_23_13_A5_	P54886	6
PGRMC1	04_23_13_A5_	P50570	6
PGRMC1	04_23_13_A5_	Q7Z2K6	6
PGRMC1	04_23_13_A5_	O94967	6
PGRMC1	04_23_13_A5_	P62805	5
PGRMC1	04_23_13_A5_	O95563	5
PGRMC1	04_23_13_A5_	Q86SX6	5
PGRMC1	04_23_13_A5_	Q96A26	5
PGRMC1	04_23_13_A5_	P30050	5
PGRMC1	04_23_13_A5_	P62834	5
PGRMC1	04_23_13_A5_	Q9Y3B7	5
PGRMC1	04_23_13_A5_	P51149	5
PGRMC1	04_23_13_A5_	P50402	5
PGRMC1	04_23_13_A5_	Q92506	5
PGRMC1	04_23_13_A5_	P18124	5
PGRMC1	04_23_13_A5_	Q9H019	5
PGRMC1	04_23_13_A5_	Q8WWC4	5
PGRMC1	04_23_13_A5_	Q9NZ01	5
PGRMC1	04_23_13_A5_	Q86VD7	5
PGRMC1	04_23_13_A5_	Q96NB2	5
PGRMC1	04_23_13_A5_	O14828	5
PGRMC1	04_23_13_A5_	Q9BV79	5
PGRMC1	04_23_13_A5_	Q9UG56	5
PGRMC1	04_23_13_A5_	Q99536	5
PGRMC1	04_23_13_A5_	Q9HCU5	5
PGRMC1	04_23_13_A5_	P00558	5
PGRMC1	04_23_13_A5_	Q8NBX0	5
PGRMC1	04_23_13_A5_	Q15118	5
PGRMC1	04_23_13_A5_	O75616	5
PGRMC1	04_23_13_A5_	Q15084	5
PGRMC1	04_23_13_A5_	Q12887	5
PGRMC1	04_23_13_A5_	P68371	5
PGRMC1	04_23_13_A5_	Q96CS3	5
PGRMC1	04_23_13_A5_	P08729	5
PGRMC1	04_23_13_A5_	Q6KCM7	5
PGRMC1	04_23_13_A5_	Q9UBM7	5
PGRMC1	04_23_13_A5_	O75844	5
PGRMC1	04_23_13_A5_	P31930	5
PGRMC1	04_23_13_A5_	P07954	5
PGRMC1	04_23_13_A5_	Q14CN4	5
PGRMC1	04_23_13_A5_	Q86TW2	5
PGRMC1	04_23_13_A5_	P08195	5
PGRMC1	04_23_13_A5_	P24557	5
PGRMC1	04_23_13_A5_	Q9NVH1	5
PGRMC1	04_23_13_A5_	P23368	5
PGRMC1	04_23_13_A5_	Q96CM8	5
PGRMC1	04_23_13_A5_	Q14739	5
PGRMC1	04_23_13_A5_	P49748	5
PGRMC1	04_23_13_A5_	Q96EY7	5
PGRMC1	04_23_13_A5_	Q03519	5
PGRMC1	04_23_13_A5_	Q9NRH2	5
PGRMC1	04_23_13_A5_	Q9Y4L1	5
PGRMC1	04_23_13_A5_	P08514	5
PGRMC1	04_23_13_A5_	Q5JRX3	5
PGRMC1	04_23_13_A5_	P56385	4
PGRMC1	04_23_13_A5_	O14949	4
PGRMC1	04_23_13_A5_	P60468	4
PGRMC1	04_23_13_A5_	Q9Y5U8	4
PGRMC1	04_23_13_A5_	Q9Y2R5	4
PGRMC1	04_23_13_A5_	P62851	4
PGRMC1	04_23_13_A5_	P10606	4
PGRMC1	04_23_13_A5_	P61353	4
PGRMC1	04_23_13_A5_	P62263	4
PGRMC1	04_23_13_A5_	P83731	4
PGRMC1	04_23_13_A5_	Q12983	4
PGRMC1	04_23_13_A5_	O43674	4
PGRMC1	04_23_13_A5_	P84098	4
PGRMC1	04_23_13_A5_	Q9H0U4	4
PGRMC1	04_23_13_A5_	P62820	4
PGRMC1	04_23_13_A5_	P10301	4
PGRMC1	04_23_13_A5_	O95716	4
PGRMC1	04_23_13_A5_	P12004	4
PGRMC1	04_23_13_A5_	P62701	4
PGRMC1	04_23_13_A5_	P98066	4
PGRMC1	04_23_13_A5_	Q9BYD3	4
PGRMC1	04_23_13_A5_	Q96GK7	4
PGRMC1	04_23_13_A5_	Q6IAN0	4
PGRMC1	04_23_13_A5_	O60683	4
PGRMC1	04_23_13_A5_	Q15293	4
PGRMC1	04_23_13_A5_	Q9Y375	4
PGRMC1	04_23_13_A5_	Q96D15	4
PGRMC1	04_23_13_A5_	Q8N8Q8	4
PGRMC1	04_23_13_A5_	O96008	4
PGRMC1	04_23_13_A5_	Q9Y2S7	4
PGRMC1	04_23_13_A5_	Q8N4Q0	4
PGRMC1	04_23_13_A5_	P16219	4
PGRMC1	04_23_13_A5_	O60884	4
PGRMC1	04_23_13_A5_	Q9UKU7	4
PGRMC1	04_23_13_A5_	P26641	4
PGRMC1	04_23_13_A5_	O60427	4
PGRMC1	04_23_13_A5_	O94905	4
PGRMC1	04_23_13_A5_	Q9BV35	4
PGRMC1	04_23_13_A5_	Q96N66	4
PGRMC1	04_23_13_A5_	Q96CU9	4
PGRMC1	04_23_13_A5_	Q6P1A2	4
PGRMC1	04_23_13_A5_	O43272	4
PGRMC1	04_23_13_A5_	P49590	4
PGRMC1	04_23_13_A5_	Q8N465	4
PGRMC1	04_23_13_A5_	Q6PML9	4
PGRMC1	04_23_13_A5_	P29353	4
PGRMC1	04_23_13_A5_	Q9NTJ5	4
PGRMC1	04_23_13_A5_	Q9H078	4
PGRMC1	04_23_13_A5_	Q9ULC5	4
PGRMC1	04_23_13_A5_	O60488	4
PGRMC1	04_23_13_A5_	O95573	4
PGRMC1	04_23_13_A5_	P08238	4
PGRMC1	04_23_13_A5_	Q969S9	4
PGRMC1	04_23_13_A5_	P17858	4
PGRMC1	04_23_13_A5_	P35606	4
PGRMC1	04_23_13_A5_	Q02218	4
PGRMC1	04_23_13_A5_	O43306	4
PGRMC1	04_23_13_A5_	P53621	4
PGRMC1	04_23_13_A5_	Q00610	4
PGRMC1	04_23_13_A5_	P15954	3
PGRMC1	04_23_13_A5_	O43678	3
PGRMC1	04_23_13_A5_	P61604	3
PGRMC1	04_23_13_A5_	P18859	3
PGRMC1	04_23_13_A5_	Q96EL3	3
PGRMC1	04_23_13_A5_	P42766	3
PGRMC1	04_23_13_A5_	P25398	3
PGRMC1	04_23_13_A5_	Q9BRT2	3
PGRMC1	04_23_13_A5_	P62829	3
PGRMC1	04_23_13_A5_	Q9P0J0	3
PGRMC1	04_23_13_A5_	P46776	3
PGRMC1	04_23_13_A5_	Q86U28	3
PGRMC1	04_23_13_A5_	P82664	3
PGRMC1	04_23_13_A5_	Q6IAA8	3
PGRMC1	04_23_13_A5_	Q9UDX5	3
PGRMC1	04_23_13_A5_	Q9Y3D9	3
PGRMC1	04_23_13_A5_	P62913	3
PGRMC1	04_23_13_A5_	P84085	3
PGRMC1	04_23_13_A5_	P18085	3
PGRMC1	04_23_13_A5_	P84077	3
PGRMC1	04_23_13_A5_	P61204	3
PGRMC1	04_23_13_A5_	P61224	3
PGRMC1	04_23_13_A5_	O00746	3
PGRMC1	04_23_13_A5_	P17152	3
PGRMC1	04_23_13_A5_	P46781	3
PGRMC1	04_23_13_A5_	Q8WUY1	3
PGRMC1	04_23_13_A5_	O75396	3
PGRMC1	04_23_13_A5_	Q8N4T8	3
PGRMC1	04_23_13_A5_	P07478	3
PGRMC1	04_23_13_A5_	P62753	3
PGRMC1	04_23_13_A5_	O95571	3
PGRMC1	04_23_13_A5_	O60762	3
PGRMC1	04_23_13_A5_	P21964	3
PGRMC1	04_23_13_A5_	P53701	3
PGRMC1	04_23_13_A5_	Q16740	3
PGRMC1	04_23_13_A5_	P27105	3
PGRMC1	04_23_13_A5_	Q9BPW8	3
PGRMC1	04_23_13_A5_	Q14165	3
PGRMC1	04_23_13_A5_	P25325	3
PGRMC1	04_23_13_A5_	P00387	3
PGRMC1	04_23_13_A5_	O14579	3
PGRMC1	04_23_13_A5_	P55851	3
PGRMC1	04_23_13_A5_	Q53GQ0	3
PGRMC1	04_23_13_A5_	P30519	3
PGRMC1	04_23_13_A5_	P82673	3
PGRMC1	04_23_13_A5_	Q9HC07	3
PGRMC1	04_23_13_A5_	P43897	3
PGRMC1	04_23_13_A5_	Q9Y673	3
PGRMC1	04_23_13_A5_	P35914	3
PGRMC1	04_23_13_A5_	Q5HYK3	3
PGRMC1	04_23_13_A5_	P00338	3
PGRMC1	04_23_13_A5_	Q9H9J2	3
PGRMC1	04_23_13_A5_	Q8NBN7	3
PGRMC1	04_23_13_A5_	Q9H0U3	3
PGRMC1	04_23_13_A5_	Q9NYK5	3
PGRMC1	04_23_13_A5_	Q8N0X4	3
PGRMC1	04_23_13_A5_	A8MTJ3	3
PGRMC1	04_23_13_A5_	O43488	3
PGRMC1	04_23_13_A5_	Q9NZJ6	3
PGRMC1	04_23_13_A5_	Q9BRQ8	3
PGRMC1	04_23_13_A5_	Q9H300	3
PGRMC1	04_23_13_A5_	P51398	3
PGRMC1	04_23_13_A5_	P39023	3
PGRMC1	04_23_13_A5_	P60842	3
PGRMC1	04_23_13_A5_	Q9BZE1	3
PGRMC1	04_23_13_A5_	Q15070	3
PGRMC1	04_23_13_A5_	Q4G0N4	3
PGRMC1	04_23_13_A5_	O75390	3
PGRMC1	04_23_13_A5_	Q9H9P8	3
PGRMC1	04_23_13_A5_	Q12849	3
PGRMC1	04_23_13_A5_	O75439	3
PGRMC1	04_23_13_A5_	O00330	3
PGRMC1	04_23_13_A5_	Q8TF71	3
PGRMC1	04_23_13_A5_	P55809	3
PGRMC1	04_23_13_A5_	Q96D53	3
PGRMC1	04_23_13_A5_	Q8NF37	3
PGRMC1	04_23_13_A5_	Q6ZS86	3
PGRMC1	04_23_13_A5_	Q9H223	3
PGRMC1	04_23_13_A5_	P49368	3
PGRMC1	04_23_13_A5_	Q15758	3
PGRMC1	04_23_13_A5_	P17987	3
PGRMC1	04_23_13_A5_	Q969V3	3
PGRMC1	04_23_13_A5_	Q86UE4	3
PGRMC1	04_23_13_A5_	Q9NVV4	3
PGRMC1	04_23_13_A5_	P10515	3
PGRMC1	04_23_13_A5_	Q9Y2Z2	3
PGRMC1	04_23_13_A5_	P46199	3
PGRMC1	04_23_13_A5_	Q9UGP8	3
PGRMC1	04_23_13_A5_	P63092	3
PGRMC1	04_23_13_A5_	P63092	3
PGRMC1	04_23_13_A5_	Q14156	3
PGRMC1	04_23_13_A5_	Q9HCL2	3
PGRMC1	04_23_13_A5_	Q9NP58	3
PGRMC1	04_23_13_A5_	P11171	3
PGRMC1	04_23_13_A5_	Q01814	3
PGRMC1	04_23_13_A5_	O14607	3
PGRMC1	04_23_13_A5_	Q86VP6	3
PGRMC1	04_23_13_A5_	Q86UP2	3
PGRMC1	04_23_13_A5_	Q8IWU2	3
PGRMC1	04_23_13_A5_	P11717	3
PGRMC1	04_23_13_A5_	P21333	3
PGRMC1	04_23_13_A5_	P05387	2
PGRMC1	04_23_13_A5_	Q16718	2
PGRMC1	04_23_13_A5_	P49207	2
PGRMC1	04_23_13_A5_	P82932	2
PGRMC1	04_23_13_A5_	P35268	2
PGRMC1	04_23_13_A5_	Q8IXM3	2
PGRMC1	04_23_13_A5_	Q9UI09	2
PGRMC1	04_23_13_A5_	P62249	2
PGRMC1	04_23_13_A5_	P20674	2
PGRMC1	04_23_13_A5_	P60660	2
PGRMC1	04_23_13_A5_	P62269	2
PGRMC1	04_23_13_A5_	P62750	2
PGRMC1	04_23_13_A5_	P62280	2
PGRMC1	04_23_13_A5_	P30049	2
PGRMC1	04_23_13_A5_	Q9Y6M9	2
PGRMC1	04_23_13_A5_	P18621	2
PGRMC1	04_23_13_A5_	P32969	2
PGRMC1	04_23_13_A5_	P08134	2
PGRMC1	04_23_13_A5_	P61586	2
PGRMC1	04_23_13_A5_	Q9UL26	2
PGRMC1	04_23_13_A5_	P40429	2
PGRMC1	04_23_13_A5_	O14966	2
PGRMC1	04_23_13_A5_	O43402	2
PGRMC1	04_23_13_A5_	O00161	2
PGRMC1	04_23_13_A5_	O00217	2
PGRMC1	04_23_13_A5_	Q8WVE0	2
PGRMC1	04_23_13_A5_	O43708	2
PGRMC1	04_23_13_A5_	Q96B77	2
PGRMC1	04_23_13_A5_	P62906	2
PGRMC1	04_23_13_A5_	P49755	2
PGRMC1	04_23_13_A5_	Q9HCN8	2
PGRMC1	04_23_13_A5_	P15173	2
PGRMC1	04_23_13_A5_	O75477	2
PGRMC1	04_23_13_A5_	Q00059	2
PGRMC1	04_23_13_A5_	P31946	2
PGRMC1	04_23_13_A5_	P61981	2
PGRMC1	04_23_13_A5_	Q8TAA3	2
PGRMC1	04_23_13_A5_	O14818	2
PGRMC1	04_23_13_A5_	Q9P0L0	2
PGRMC1	04_23_13_A5_	P62258	2
PGRMC1	04_23_13_A5_	P62917	2
PGRMC1	04_23_13_A5_	P30048	2
PGRMC1	04_23_13_A5_	P61247	2
PGRMC1	04_23_13_A5_	P0DPI2	2
PGRMC1	04_23_13_A5_	Q9Y5M8	2
PGRMC1	04_23_13_A5_	Q9Y6N1	2
PGRMC1	04_23_13_A5_	P54709	2
PGRMC1	04_23_13_A5_	Q9Y639	2
PGRMC1	04_23_13_A5_	Q9NPL8	2
PGRMC1	04_23_13_A5_	Q9H4A6	2
PGRMC1	04_23_13_A5_	P56962	2
PGRMC1	04_23_13_A5_	Q9Y6C9	2
PGRMC1	04_23_13_A5_	Q96AG4	2
PGRMC1	04_23_13_A5_	P55916	2
PGRMC1	04_23_13_A5_	P63244	2
PGRMC1	04_23_13_A5_	Q9NYZ2	2
PGRMC1	04_23_13_A5_	Q8TD22	2
PGRMC1	04_23_13_A5_	P82650	2
PGRMC1	04_23_13_A5_	P04075	2
PGRMC1	04_23_13_A5_	O60704	2
PGRMC1	04_23_13_A5_	Q8IVS2	2
PGRMC1	04_23_13_A5_	P82933	2
PGRMC1	04_23_13_A5_	Q96GC9	2
PGRMC1	04_23_13_A5_	Q92552	2
PGRMC1	04_23_13_A5_	Q9H553	2
PGRMC1	04_23_13_A5_	Q9Y608	2
PGRMC1	04_23_13_A5_	P09543	2
PGRMC1	04_23_13_A5_	Q8IYU8	2
PGRMC1	04_23_13_A5_	P39656	2
PGRMC1	04_23_13_A5_	Q9Y4P3	2
PGRMC1	04_23_13_A5_	Q96JJ7	2
PGRMC1	04_23_13_A5_	Q6UW02	2
PGRMC1	04_23_13_A5_	Q13228	2
PGRMC1	04_23_13_A5_	Q9Y2Z4	2
PGRMC1	04_23_13_A5_	Q8WUX1	2
PGRMC1	04_23_13_A5_	Q96A33	2
PGRMC1	04_23_13_A5_	P07948	2
PGRMC1	04_23_13_A5_	Q8WVX9	2
PGRMC1	04_23_13_A5_	Q9NSB4	2
PGRMC1	04_23_13_A5_	Q8NHS3	2
PGRMC1	04_23_13_A5_	P13674	2
PGRMC1	04_23_13_A5_	Q6DD88	2
PGRMC1	04_23_13_A5_	Q6NXT6	2
PGRMC1	04_23_13_A5_	Q8N697	2
PGRMC1	04_23_13_A5_	Q96DX4	2
PGRMC1	04_23_13_A5_	O00519	2
PGRMC1	04_23_13_A5_	P22557	2
PGRMC1	04_23_13_A5_	Q8WVM8	2
PGRMC1	04_23_13_A5_	Q99805	2
PGRMC1	04_23_13_A5_	P16435	2
PGRMC1	04_23_13_A5_	O75127	2
PGRMC1	04_23_13_A5_	Q9BW92	2
PGRMC1	04_23_13_A5_	Q03518	2
PGRMC1	04_23_13_A5_	Q9Y5S1	2
PGRMC1	04_23_13_A5_	Q9UBV2	2
PGRMC1	04_23_13_A5_	P55072	2
PGRMC1	04_23_13_A5_	Q8TCJ2	2
PGRMC1	04_23_13_A5_	Q13724	2
PGRMC1	04_23_13_A5_	P53618	2
PGRMC1	04_23_13_A5_	P19367	2
PGRMC1	04_23_13_A5_	Q86UT6	2
PGRMC1	04_23_13_A5_	Q5JTZ9	2
PGRMC1	04_23_13_A5_	Q9NSE4	2
PGRMC1	04_23_13_A5_	Q02413	2
PGRMC1	04_23_13_A5_	Q02413	2
PGRMC1	04_23_13_A5_	Q9UPZ3	2
PGRMC1	04_23_13_A5_	P29597	2
PGRMC1	04_23_13_A5_	O00411	2
PGRMC1	04_23_13_A5_	Q9ULV0	2
PGRMC1	04_23_13_A5_	P02549	2
PGRMC1	04_23_13_A5_	Q8NCM8	2
PGRMC1	04_23_13_A2_	P12235	140
PGRMC1	04_23_13_A2_	P13647	137
PGRMC1	04_23_13_A2_	P05141	126
PGRMC1	04_23_13_A2_	Q7Z794	120
PGRMC1	04_23_13_A2_	P25705	116
PGRMC1	04_23_13_A2_	Q00325	115
PGRMC1	04_23_13_A2_	P04264	114
PGRMC1	04_23_13_A2_	O75027	106
PGRMC1	04_23_13_A2_	O00264	93
PGRMC1	04_23_13_A2_	P13645	90
PGRMC1	04_23_13_A2_	P02533	87
PGRMC1	04_23_13_A2_	P22830	81
PGRMC1	04_23_13_A2_	Q9NRK6	80
PGRMC1	04_23_13_A2_	P19012	74
PGRMC1	04_23_13_A2_	P05787	73
PGRMC1	04_23_13_A2_	P02533	73
PGRMC1	04_23_13_A2_	O75746	71
PGRMC1	04_23_13_A2_	Q5XKE5	70
PGRMC1	04_23_13_A2_	P08779	69
PGRMC1	04_23_13_A2_	Q16891	63
PGRMC1	04_23_13_A2_	Q04695	61
PGRMC1	04_23_13_A2_	Q86Y46	61
PGRMC1	04_23_13_A2_	P11021	60
PGRMC1	04_23_13_A2_	P06576	59
PGRMC1	04_23_13_A2_	P05023	45
PGRMC1	04_23_13_A2_	P13646	45
PGRMC1	04_23_13_A2_	P35908	45
PGRMC1	04_23_13_A2_	Q14CN4	45
PGRMC1	04_23_13_A2_	Q01546	44
PGRMC1	04_23_13_A2_	P16615	41
PGRMC1	04_23_13_A2_	P02538	40
PGRMC1	04_23_13_A2_	P36542	38
PGRMC1	04_23_13_A2_	P38646	37
PGRMC1	04_23_13_A2_	P49411	35
PGRMC1	04_23_13_A2_	P04406	35
PGRMC1	04_23_13_A2_	O15173	34
PGRMC1	04_23_13_A2_	P35232	32
PGRMC1	04_23_13_A2_	P23458	32
PGRMC1	04_23_13_A2_	O95678	30
PGRMC1	04_23_13_A2_	Q02978	29
PGRMC1	04_23_13_A2_	Q6UXV4	29
PGRMC1	04_23_13_A2_	Q969Z0	28
PGRMC1	04_23_13_A2_	P45880	27
PGRMC1	04_23_13_A2_	Q96IX5	24
PGRMC1	04_23_13_A2_	P04843	24
PGRMC1	04_23_13_A2_	P84095	24
PGRMC1	04_23_13_A2_	P61619	24
PGRMC1	04_23_13_A2_	Q6P1Q0	22
PGRMC1	04_23_13_A2_	P22695	21
PGRMC1	04_23_13_A2_	O15427	21
PGRMC1	04_23_13_A2_	P31040	20
PGRMC1	04_23_13_A2_	Q9NX63	20
PGRMC1	04_23_13_A2_	O94905	20
PGRMC1	04_23_13_A2_	P13637	20
PGRMC1	04_23_13_A2_	P50416	19
PGRMC1	04_23_13_A2_	P40939	19
PGRMC1	04_23_13_A2_	O00483	19
PGRMC1	04_23_13_A2_	P28288	19
PGRMC1	04_23_13_A2_	P15153	19
PGRMC1	04_23_13_A2_	P60763	19
PGRMC1	04_23_13_A2_	P63000	19
PGRMC1	04_23_13_A2_	P33527	18
PGRMC1	04_23_13_A2_	O75477	17
PGRMC1	04_23_13_A2_	P19013	17
PGRMC1	04_23_13_A2_	P10809	16
PGRMC1	04_23_13_A2_	P28331	16
PGRMC1	04_23_13_A2_	Q9UJS0	16
PGRMC1	04_23_13_A2_	Q96I99	15
PGRMC1	04_23_13_A2_	Q99623	15
PGRMC1	04_23_13_A2_	Q5T9A4	15
PGRMC1	04_23_13_A2_	Q9BQT8	15
PGRMC1	04_23_13_A2_	Q12931	15
PGRMC1	04_23_13_A2_	O95831	15
PGRMC1	04_23_13_A2_	P62873	15
PGRMC1	04_23_13_A2_	Q9Y4W6	14
PGRMC1	04_23_13_A2_	P08574	14
PGRMC1	04_23_13_A2_	Q9Y512	14
PGRMC1	04_23_13_A2_	Q93084	14
PGRMC1	04_23_13_A2_	O43852	14
PGRMC1	04_23_13_A2_	P62424	14
PGRMC1	04_23_13_A2_	P62917	14
PGRMC1	04_23_13_A2_	P05091	13
PGRMC1	04_23_13_A2_	P60709	13
PGRMC1	04_23_13_A2_	P63261	13
PGRMC1	04_23_13_A2_	Q96TA2	13
PGRMC1	04_23_13_A2_	P04899	13
PGRMC1	04_23_13_A2_	P08754	13
PGRMC1	04_23_13_A2_	P46977	12
PGRMC1	04_23_13_A2_	P21796	12
PGRMC1	04_23_13_A2_	P53985	12
PGRMC1	04_23_13_A2_	Q9H9B4	12
PGRMC1	04_23_13_A2_	P62879	12
PGRMC1	04_23_13_A2_	Q02878	12
PGRMC1	04_23_13_A2_	P62241	12
PGRMC1	04_23_13_A2_	O94967	12
PGRMC1	04_23_13_A2_	Q9P2R7	11
PGRMC1	04_23_13_A2_	Q6UB35	11
PGRMC1	04_23_13_A2_	P50336	11
PGRMC1	04_23_13_A2_	Q3ZCQ8	11
PGRMC1	04_23_13_A2_	Q9BWM7	11
PGRMC1	04_23_13_A2_	P04844	11
PGRMC1	04_23_13_A2_	P02786	11
PGRMC1	04_23_13_A2_	Q9Y277	11
PGRMC1	04_23_13_A2_	O95299	11
PGRMC1	04_23_13_A2_	Q6NUK1	11
PGRMC1	04_23_13_A2_	P11169	11
PGRMC1	04_23_13_A2_	P18124	11
PGRMC1	04_23_13_A2_	O43150	11
PGRMC1	04_23_13_A2_	Q02338	10
PGRMC1	04_23_13_A2_	P35613	10
PGRMC1	04_23_13_A2_	P36578	10
PGRMC1	04_23_13_A2_	P11142	10
PGRMC1	04_23_13_A2_	P32189	10
PGRMC1	04_23_13_A2_	P14625	10
PGRMC1	04_23_13_A2_	P11166	10
PGRMC1	04_23_13_A2_	Q6P3W7	9
PGRMC1	04_23_13_A2_	P11177	9
PGRMC1	04_23_13_A2_	O60313	9
PGRMC1	04_23_13_A2_	O76031	9
PGRMC1	04_23_13_A2_	Q9UBX3	9
PGRMC1	04_23_13_A2_	Q7KZN9	9
PGRMC1	04_23_13_A2_	Q9NS69	9
PGRMC1	04_23_13_A2_	Q9NZ01	9
PGRMC1	04_23_13_A2_	Q03519	9
PGRMC1	04_23_13_A2_	Q9NP72	8
PGRMC1	04_23_13_A2_	P42704	8
PGRMC1	04_23_13_A2_	O75323	8
PGRMC1	04_23_13_A2_	P23396	8
PGRMC1	04_23_13_A2_	Q13733	8
PGRMC1	04_23_13_A2_	P14923	8
PGRMC1	04_23_13_A2_	O75947	8
PGRMC1	04_23_13_A2_	P24539	8
PGRMC1	04_23_13_A2_	P50402	8
PGRMC1	04_23_13_A2_	Q86TW2	8
PGRMC1	04_23_13_A2_	P98066	8
PGRMC1	04_23_13_A2_	O96008	8
PGRMC1	04_23_13_A2_	P39656	8
PGRMC1	04_23_13_A2_	P08670	8
PGRMC1	04_23_13_A2_	P62736	7
PGRMC1	04_23_13_A2_	P63267	7
PGRMC1	04_23_13_A2_	P68133	7
PGRMC1	04_23_13_A2_	P68032	7
PGRMC1	04_23_13_A2_	P08559	7
PGRMC1	04_23_13_A2_	Q96EY1	7
PGRMC1	04_23_13_A2_	P38117	7
PGRMC1	04_23_13_A2_	P21912	7
PGRMC1	04_23_13_A2_	P55084	7
PGRMC1	04_23_13_A2_	Q9NVJ2	7
PGRMC1	04_23_13_A2_	Q16611	7
PGRMC1	04_23_13_A2_	P46459	7
PGRMC1	04_23_13_A2_	P62805	7
PGRMC1	04_23_13_A2_	O95563	7
PGRMC1	04_23_13_A2_	O14828	7
PGRMC1	04_23_13_A2_	Q15070	7
PGRMC1	04_23_13_A2_	P40429	7
PGRMC1	04_23_13_A2_	P43007	7
PGRMC1	04_23_13_A2_	P36776	6
PGRMC1	04_23_13_A2_	P68363	6
PGRMC1	04_23_13_A2_	Q71U36	6
PGRMC1	04_23_13_A2_	Q9BQE3	6
PGRMC1	04_23_13_A2_	Q8NBU5	6
PGRMC1	04_23_13_A2_	Q9H936	6
PGRMC1	04_23_13_A2_	Q53H12	6
PGRMC1	04_23_13_A2_	P07919	6
PGRMC1	04_23_13_A2_	P07858	6
PGRMC1	04_23_13_A2_	Q96RQ3	6
PGRMC1	04_23_13_A2_	Q9UBS4	6
PGRMC1	04_23_13_A2_	P45954	6
PGRMC1	04_23_13_A2_	Q14318	6
PGRMC1	04_23_13_A2_	Q9ULC5	6
PGRMC1	04_23_13_A2_	Q01814	6
PGRMC1	04_23_13_A2_	Q658P3	6
PGRMC1	04_23_13_A2_	Q14257	5
PGRMC1	04_23_13_A2_	P48047	5
PGRMC1	04_23_13_A2_	Q8N2F6	5
PGRMC1	04_23_13_A2_	P48735	5
PGRMC1	04_23_13_A2_	P69892	5
PGRMC1	04_23_13_A2_	Q9NYL9	5
PGRMC1	04_23_13_A2_	O75306	5
PGRMC1	04_23_13_A2_	Q9UJZ1	5
PGRMC1	04_23_13_A2_	P07237	5
PGRMC1	04_23_13_A2_	P52789	5
PGRMC1	04_23_13_A2_	Q07021	5
PGRMC1	04_23_13_A2_	P08195	5
PGRMC1	04_23_13_A2_	P83731	5
PGRMC1	04_23_13_A2_	O60427	5
PGRMC1	04_23_13_A2_	P08238	5
PGRMC1	04_23_13_A2_	P46781	5
PGRMC1	04_23_13_A2_	P62753	5
PGRMC1	04_23_13_A2_	O14607	5
PGRMC1	04_23_13_A2_	P11717	5
PGRMC1	04_23_13_A2_	P62750	5
PGRMC1	04_23_13_A2_	O00217	5
PGRMC1	04_23_13_A2_	Q9Y5M8	5
PGRMC1	04_23_13_A2_	Q6UW02	5
PGRMC1	04_23_13_A2_	Q9NSB4	5
PGRMC1	04_23_13_A2_	P36969	5
PGRMC1	04_23_13_A2_	O75387	5
PGRMC1	04_23_13_A2_	P33897	5
PGRMC1	04_23_13_A2_	Q2PZI1	5
PGRMC1	04_23_13_A2_	P42126	4
PGRMC1	04_23_13_A2_	Q9H0P0	4
PGRMC1	04_23_13_A2_	Q92947	4
PGRMC1	04_23_13_A2_	P49821	4
PGRMC1	04_23_13_A2_	P06733	4
PGRMC1	04_23_13_A2_	Q969Z3	4
PGRMC1	04_23_13_A2_	O94826	4
PGRMC1	04_23_13_A2_	P43304	4
PGRMC1	04_23_13_A2_	Q7L8L6	4
PGRMC1	04_23_13_A2_	O75431	4
PGRMC1	04_23_13_A2_	P07437	4
PGRMC1	04_23_13_A2_	Q9Y697	4
PGRMC1	04_23_13_A2_	P14618	4
PGRMC1	04_23_13_A2_	P47985	4
PGRMC1	04_23_13_A2_	Q15120	4
PGRMC1	04_23_13_A2_	P61106	4
PGRMC1	04_23_13_A2_	P30101	4
PGRMC1	04_23_13_A2_	O95202	4
PGRMC1	04_23_13_A2_	P61313	4
PGRMC1	04_23_13_A2_	P51148	4
PGRMC1	04_23_13_A2_	Q13505	4
PGRMC1	04_23_13_A2_	P21953	4
PGRMC1	04_23_13_A2_	Q12797	4
PGRMC1	04_23_13_A2_	P62834	4
PGRMC1	04_23_13_A2_	Q96NB2	4
PGRMC1	04_23_13_A2_	Q9HCU5	4
PGRMC1	04_23_13_A2_	P68371	4
PGRMC1	04_23_13_A2_	Q9NVH1	4
PGRMC1	04_23_13_A2_	P60468	4
PGRMC1	04_23_13_A2_	P62851	4
PGRMC1	04_23_13_A2_	P61353	4
PGRMC1	04_23_13_A2_	P62263	4
PGRMC1	04_23_13_A2_	P62701	4
PGRMC1	04_23_13_A2_	Q9P0J0	4
PGRMC1	04_23_13_A2_	P46776	4
PGRMC1	04_23_13_A2_	P84085	4
PGRMC1	04_23_13_A2_	P39023	4
PGRMC1	04_23_13_A2_	Q86UE4	4
PGRMC1	04_23_13_A2_	P18621	4
PGRMC1	04_23_13_A2_	P61020	4
PGRMC1	04_23_13_A2_	P20339	4
PGRMC1	04_23_13_A2_	P42677	4
PGRMC1	04_23_13_A2_	P62854	4
PGRMC1	04_23_13_A2_	P68431	4
PGRMC1	04_23_13_A2_	P84243	4
PGRMC1	04_23_13_A2_	Q8N4Q1	4
PGRMC1	04_23_13_A2_	Q02543	4
PGRMC1	04_23_13_A2_	Q9P2E9	4
PGRMC1	04_23_13_A2_	Q96BW9	3
PGRMC1	04_23_13_A2_	Q8IXI2	3
PGRMC1	04_23_13_A2_	P35580	3
PGRMC1	04_23_13_A2_	Q9NX14	3
PGRMC1	04_23_13_A2_	P09917	3
PGRMC1	04_23_13_A2_	P05165	3
PGRMC1	04_23_13_A2_	Q9HCC0	3
PGRMC1	04_23_13_A2_	P23528	3
PGRMC1	04_23_13_A2_	A0FGR8	3
PGRMC1	04_23_13_A2_	P00367	3
PGRMC1	04_23_13_A2_	P22033	3
PGRMC1	04_23_13_A2_	P01111	3
PGRMC1	04_23_13_A2_	P27797	3
PGRMC1	04_23_13_A2_	Q9Y6N5	3
PGRMC1	04_23_13_A2_	P50570	3
PGRMC1	04_23_13_A2_	Q96CS3	3
PGRMC1	04_23_13_A2_	P56385	3
PGRMC1	04_23_13_A2_	P10606	3
PGRMC1	04_23_13_A2_	Q6IAN0	3
PGRMC1	04_23_13_A2_	Q15293	3
PGRMC1	04_23_13_A2_	Q9Y375	3
PGRMC1	04_23_13_A2_	P26641	3
PGRMC1	04_23_13_A2_	O43306	3
PGRMC1	04_23_13_A2_	P53621	3
PGRMC1	04_23_13_A2_	Q9BRT2	3
PGRMC1	04_23_13_A2_	P62913	3
PGRMC1	04_23_13_A2_	O75396	3
PGRMC1	04_23_13_A2_	P53701	3
PGRMC1	04_23_13_A2_	P27105	3
PGRMC1	04_23_13_A2_	Q53GQ0	3
PGRMC1	04_23_13_A2_	P05387	3
PGRMC1	04_23_13_A2_	Q9UI09	3
PGRMC1	04_23_13_A2_	Q9P0L0	3
PGRMC1	04_23_13_A2_	P61247	3
PGRMC1	04_23_13_A2_	Q9NPL8	3
PGRMC1	04_23_13_A2_	Q9Y6C9	3
PGRMC1	04_23_13_A2_	Q8WVX9	3
PGRMC1	04_23_13_A2_	Q99805	3
PGRMC1	04_23_13_A2_	Q02413	3
PGRMC1	04_23_13_A2_	Q02413	3
PGRMC1	04_23_13_A2_	P83881	3
PGRMC1	04_23_13_A2_	P20340	3
PGRMC1	04_23_13_A2_	P26373	3
PGRMC1	04_23_13_A2_	O96011	3
PGRMC1	04_23_13_A2_	Q8NE86	3
PGRMC1	04_23_13_A2_	Q9P035	3
PGRMC1	04_23_13_A2_	Q8TB61	3
PGRMC1	04_23_13_A2_	O96005	3
PGRMC1	04_23_13_A2_	Q8NB46	3
PGRMC1	04_23_13_A2_	Q92614	3
PGRMC1	04_23_13_A2_	Q99798	2
PGRMC1	04_23_13_A2_	P55786	2
PGRMC1	04_23_13_A2_	P35579	2
PGRMC1	04_23_13_A2_	P36957	2
PGRMC1	04_23_13_A2_	P19404	2
PGRMC1	04_23_13_A2_	O75489	2
PGRMC1	04_23_13_A2_	P15880	2
PGRMC1	04_23_13_A2_	P53597	2
PGRMC1	04_23_13_A2_	Q16795	2
PGRMC1	04_23_13_A2_	O96000	2
PGRMC1	04_23_13_A2_	Q99714	2
PGRMC1	04_23_13_A2_	Q96HS1	2
PGRMC1	04_23_13_A2_	Q9H1U9	2
PGRMC1	04_23_13_A2_	O43772	2
PGRMC1	04_23_13_A2_	P68104	2
PGRMC1	04_23_13_A2_	P24557	2
PGRMC1	04_23_13_A2_	Q14739	2
PGRMC1	04_23_13_A2_	Q9Y5U8	2
PGRMC1	04_23_13_A2_	P49590	2
PGRMC1	04_23_13_A2_	P17858	2
PGRMC1	04_23_13_A2_	P61604	2
PGRMC1	04_23_13_A2_	P25398	2
PGRMC1	04_23_13_A2_	Q14165	2
PGRMC1	04_23_13_A2_	Q9HC07	2
PGRMC1	04_23_13_A2_	P63092	2
PGRMC1	04_23_13_A2_	P63092	2
PGRMC1	04_23_13_A2_	P49207	2
PGRMC1	04_23_13_A2_	P30049	2
PGRMC1	04_23_13_A2_	P61586	2
PGRMC1	04_23_13_A2_	P63244	2
PGRMC1	04_23_13_A2_	O60704	2
PGRMC1	04_23_13_A2_	Q92552	2
PGRMC1	04_23_13_A2_	P09543	2
PGRMC1	04_23_13_A2_	Q96A33	2
PGRMC1	04_23_13_A2_	Q6DD88	2
PGRMC1	04_23_13_A2_	Q8TCJ2	2
PGRMC1	04_23_13_A2_	P53618	2
PGRMC1	04_23_13_A2_	P29597	2
PGRMC1	04_23_13_A2_	P63167	2
PGRMC1	04_23_13_A2_	P18077	2
PGRMC1	04_23_13_A2_	P62910	2
PGRMC1	04_23_13_A2_	Q9HBL7	2
PGRMC1	04_23_13_A2_	O43181	2
PGRMC1	04_23_13_A2_	Q06830	2
PGRMC1	04_23_13_A2_	Q9BUR5	2
PGRMC1	04_23_13_A2_	O95292	2
PGRMC1	04_23_13_A2_	Q3SXM5	2
PGRMC1	04_23_13_A2_	Q8NBM4	2
PGRMC1	04_23_13_A2_	O00182	2
PGRMC1	04_23_13_A2_	Q8TCT9	2
PGRMC1	04_23_13_A2_	Q9BX95	2
PGRMC1	04_23_13_A2_	Q86UB9	2
PGRMC1	04_23_13_A2_	P49768	2
PGRMC1	04_23_13_A2_	Q96TC7	2
PGRMC1	04_23_13_A2_	Q9BT22	2
PGRMC1	04_23_13_A2_	P14314	2
PGRMC1	04_23_13_A2_	Q6NUQ4	2
PGRMC1	04_23_13_A2_	Q04759	2
PGRMC1	04_23_13_A2_	P07900	2
PGRMC1	04_23_13_A2_	O95140	2
PGRMC1	04_23_13_A2_	Q8N766	2
PGRMC1	04_23_13_A2_	P21439	2
Control	04_23_13_EV	P04264	197
Control	04_23_13_EV	P02533	188
Control	04_23_13_EV	P13647	158
Control	04_23_13_EV	P02533	144
Control	04_23_13_EV	P25705	103
Control	04_23_13_EV	Q04695	95
Control	04_23_13_EV	P13645	91
Control	04_23_13_EV	Q7Z794	86
Control	04_23_13_EV	P01834	85
Control	04_23_13_EV	P02538	83
Control	04_23_13_EV	P35908	79
Control	04_23_13_EV	Q5XKE5	76
Control	04_23_13_EV	P08779	76
Control	04_23_13_EV	O95678	70
Control	04_23_13_EV	P19012	64
Control	04_23_13_EV	P05787	59
Control	04_23_13_EV	P62917	51
Control	04_23_13_EV	P13646	49
Control	04_23_13_EV	P10809	46
Control	04_23_13_EV	Q04837	43
Control	04_23_13_EV	P11021	41
Control	04_23_13_EV	Q86Y46	39
Control	04_23_13_EV	P14625	35
Control	04_23_13_EV	Q01546	34
Control	04_23_13_EV	Q3SY84	32
Control	04_23_13_EV	P35580	31
Control	04_23_13_EV	P23458	30
Control	04_23_13_EV	P01857	30
Control	04_23_13_EV	P01857	30
Control	04_23_13_EV	P06576	27
Control	04_23_13_EV	P27797	27
Control	04_23_13_EV	P22830	26
Control	04_23_13_EV	P38646	24
Control	04_23_13_EV	P62750	22
Control	04_23_13_EV	P30101	22
Control	04_23_13_EV	Q9NYL9	21
Control	04_23_13_EV	P35232	20
Control	04_23_13_EV	P62424	19
Control	04_23_13_EV	Q02878	19
Control	04_23_13_EV	P36542	18
Control	04_23_13_EV	P36776	18
Control	04_23_13_EV	P07237	18
Control	04_23_13_EV	Q99798	18
Control	04_23_13_EV	Q6UB35	16
Control	04_23_13_EV	P31040	15
Control	04_23_13_EV	P05091	15
Control	04_23_13_EV	P11171	14
Control	04_23_13_EV	P19338	14
Control	04_23_13_EV	P12235	13
Control	04_23_13_EV	P05141	13
Control	04_23_13_EV	P35579	13
Control	04_23_13_EV	P05023	12
Control	04_23_13_EV	P21796	12
Control	04_23_13_EV	P48047	12
Control	04_23_13_EV	P35613	11
Control	04_23_13_EV	P14618	11
Control	04_23_13_EV	P49368	11
Control	04_23_13_EV	Q9NRK6	10
Control	04_23_13_EV	P11169	10
Control	04_23_13_EV	P36578	10
Control	04_23_13_EV	Q6P3W7	10
Control	04_23_13_EV	P11177	10
Control	04_23_13_EV	P42704	10
Control	04_23_13_EV	P18621	10
Control	04_23_13_EV	P05388	10
Control	04_23_13_EV	P40926	10
Control	04_23_13_EV	P84098	10
Control	04_23_13_EV	P16402	10
Control	04_23_13_EV	P16403	10
Control	04_23_13_EV	Q00325	9
Control	04_23_13_EV	P15153	9
Control	04_23_13_EV	P60763	9
Control	04_23_13_EV	P63000	9
Control	04_23_13_EV	P60709	9
Control	04_23_13_EV	P63261	9
Control	04_23_13_EV	P18124	9
Control	04_23_13_EV	P11142	9
Control	04_23_13_EV	P14923	9
Control	04_23_13_EV	Q14257	9
Control	04_23_13_EV	P05387	9
Control	04_23_13_EV	P14314	9
Control	04_23_13_EV	P42765	9
Control	04_23_13_EV	P07355	9
Control	04_23_13_EV	Q86UP2	9
Control	04_23_13_EV	P04075	9
Control	04_23_13_EV	P08708	9
Control	04_23_13_EV	Q6ZR08	9
Control	04_23_13_EV	P40939	8
Control	04_23_13_EV	Q96BW9	8
Control	04_23_13_EV	P13804	8
Control	04_23_13_EV	P27824	8
Control	04_23_13_EV	P30050	8
Control	04_23_13_EV	Q15084	8
Control	04_23_13_EV	P62241	7
Control	04_23_13_EV	P50336	7
Control	04_23_13_EV	P23396	7
Control	04_23_13_EV	P24539	7
Control	04_23_13_EV	P48735	7
Control	04_23_13_EV	P62753	7
Control	04_23_13_EV	P00367	7
Control	04_23_13_EV	Q92614	7
Control	04_23_13_EV	P36957	7
Control	04_23_13_EV	P18077	7
Control	04_23_13_EV	Q16891	6
Control	04_23_13_EV	P49411	6
Control	04_23_13_EV	Q96I99	6
Control	04_23_13_EV	Q5T9A4	6
Control	04_23_13_EV	Q3ZCQ8	6
Control	04_23_13_EV	P38117	6
Control	04_23_13_EV	Q9UJZ1	6
Control	04_23_13_EV	P39023	6
Control	04_23_13_EV	Q86UE4	6
Control	04_23_13_EV	Q3SY69	6
Control	04_23_13_EV	P07954	6
Control	04_23_13_EV	Q08378	6
Control	04_23_13_EV	Q96IX5	5
Control	04_23_13_EV	P84095	5
Control	04_23_13_EV	P22695	5
Control	04_23_13_EV	P28331	5
Control	04_23_13_EV	P08574	5
Control	04_23_13_EV	P62879	5
Control	04_23_13_EV	P46781	5
Control	04_23_13_EV	Q9NSB4	5
Control	04_23_13_EV	P62851	5
Control	04_23_13_EV	P61353	5
Control	04_23_13_EV	Q02543	5
Control	04_23_13_EV	P26373	5
Control	04_23_13_EV	P61604	5
Control	04_23_13_EV	Q562R1	5
Control	04_23_13_EV	P00505	5
Control	04_23_13_EV	P36551	5
Control	04_23_13_EV	P24752	5
Control	04_23_13_EV	P31930	5
Control	04_23_13_EV	P49748	5
Control	04_23_13_EV	O75390	5
Control	04_23_13_EV	Q96HE7	5
Control	04_23_13_EV	O43399	5
Control	04_23_13_EV	P13667	5
Control	04_23_13_EV	Q7KZF4	5
Control	04_23_13_EV	Q13813	5
Control	04_23_13_EV	O75027	4
Control	04_23_13_EV	P04406	4
Control	04_23_13_EV	Q9NX63	4
Control	04_23_13_EV	Q99623	4
Control	04_23_13_EV	Q12931	4
Control	04_23_13_EV	O95831	4
Control	04_23_13_EV	P62873	4
Control	04_23_13_EV	P04899	4
Control	04_23_13_EV	O75947	4
Control	04_23_13_EV	P21912	4
Control	04_23_13_EV	Q07021	4
Control	04_23_13_EV	P83731	4
Control	04_23_13_EV	P08238	4
Control	04_23_13_EV	Q92947	4
Control	04_23_13_EV	Q15120	4
Control	04_23_13_EV	Q12797	4
Control	04_23_13_EV	P62701	4
Control	04_23_13_EV	Q9P2E9	4
Control	04_23_13_EV	P10606	4
Control	04_23_13_EV	P08729	4
Control	04_23_13_EV	P62269	4
Control	04_23_13_EV	P16401	4
Control	04_23_13_EV	P20042	4
Control	04_23_13_EV	P23284	4
Control	04_23_13_EV	P11277	4
Control	04_23_13_EV	O75688	4
Control	04_23_13_EV	P16615	3
Control	04_23_13_EV	Q9Y512	3
Control	04_23_13_EV	P53985	3
Control	04_23_13_EV	O76031	3
Control	04_23_13_EV	O96008	3
Control	04_23_13_EV	Q96EY1	3
Control	04_23_13_EV	P55084	3
Control	04_23_13_EV	P07919	3
Control	04_23_13_EV	P69892	3
Control	04_23_13_EV	O75387	3
Control	04_23_13_EV	Q9H0P0	3
Control	04_23_13_EV	P61106	3
Control	04_23_13_EV	Q9HCC0	3
Control	04_23_13_EV	P23528	3
Control	04_23_13_EV	P26641	3
Control	04_23_13_EV	Q9BRT2	3
Control	04_23_13_EV	P61247	3
Control	04_23_13_EV	P68104	3
Control	04_23_13_EV	Q9HBL7	3
Control	04_23_13_EV	P09622	3
Control	04_23_13_EV	Q9H4M9	3
Control	04_23_13_EV	P00558	3
Control	04_23_13_EV	P23368	3
Control	04_23_13_EV	Q9Y4L1	3
Control	04_23_13_EV	P18859	3
Control	04_23_13_EV	Q12849	3
Control	04_23_13_EV	P46199	3
Control	04_23_13_EV	P21333	3
Control	04_23_13_EV	Q13228	3
Control	04_23_13_EV	Q9NZN3	3
Control	04_23_13_EV	Q05639	3
Control	04_23_13_EV	P62888	3
Control	04_23_13_EV	P32119	3
Control	04_23_13_EV	P17844	3
Control	04_23_13_EV	P62937	3
Control	04_23_13_EV	P61254	3
Control	04_23_13_EV	P06748	3
Control	04_23_13_EV	Q9UQ80	3
Control	04_23_13_EV	O15460	3
Control	04_23_13_EV	Q8WU90	3
Control	04_23_13_EV	P29972	3
Control	04_23_13_EV	Q02978	2
Control	04_23_13_EV	P50416	2
Control	04_23_13_EV	Q9BQT8	2
Control	04_23_13_EV	P08754	2
Control	04_23_13_EV	Q9P2R7	2
Control	04_23_13_EV	Q9BWM7	2
Control	04_23_13_EV	P04844	2
Control	04_23_13_EV	P02786	2
Control	04_23_13_EV	Q9UBX3	2
Control	04_23_13_EV	P62805	2
Control	04_23_13_EV	P52789	2
Control	04_23_13_EV	Q9Y5M8	2
Control	04_23_13_EV	Q969Z3	2
Control	04_23_13_EV	P43304	2
Control	04_23_13_EV	P07437	2
Control	04_23_13_EV	P51148	2
Control	04_23_13_EV	P61020	2
Control	04_23_13_EV	P20339	2
Control	04_23_13_EV	P05165	2
Control	04_23_13_EV	P53701	2
Control	04_23_13_EV	O75489	2
Control	04_23_13_EV	P15880	2
Control	04_23_13_EV	Q99714	2
Control	04_23_13_EV	P07900	2
Control	04_23_13_EV	Q96C36	2
Control	04_23_13_EV	P50213	2
Control	04_23_13_EV	Q9BQ95	2
Control	04_23_13_EV	O43615	2
Control	04_23_13_EV	Q8NC60	2
Control	04_23_13_EV	Q96RP9	2
Control	04_23_13_EV	P51149	2
Control	04_23_13_EV	Q9BV79	2
Control	04_23_13_EV	P16219	2
Control	04_23_13_EV	Q969S9	2
Control	04_23_13_EV	Q02218	2
Control	04_23_13_EV	Q9Y3D9	2
Control	04_23_13_EV	O00746	2
Control	04_23_13_EV	Q9NVV4	2
Control	04_23_13_EV	P62280	2
Control	04_23_13_EV	P62258	2
Control	04_23_13_EV	P55072	2
Control	04_23_13_EV	Q13885	2
Control	04_23_13_EV	Q9BVA1	2
Control	04_23_13_EV	P39019	2
Control	04_23_13_EV	P50914	2
Control	04_23_13_EV	P04040	2
Control	04_23_13_EV	Q9NP92	2
Control	04_23_13_EV	Q9NYU2	2
Control	04_23_13_EV	P62979	2
Control	04_23_13_EV	P29692	2
Control	04_23_13_EV	Q00577	2
Control	04_23_13_EV	P11586	2
Control	04_23_13_EV	Q9Y3I0	2
Control	04_23_13_EV	Q96SB4	2
Control	04_23_13_EV	O75534	2
Control	04_23_13_EV	Q9NYF8	2
Control	04_23_13_EV	Q9HCE1	2
Control	04_23_13_EV	Q9H6H4	2
Control	04_23_13_EV	O43264	2
Control	04_23_13_EV	Q9BXX0	2
Control	04_23_13_EV	P56715	2
Control	04_23_13_EV	Q01082	2

## Sheet: HEK_PGRMC1_CRAPome
PGRMC1	06_15_PG1_	P35232	451
PGRMC1	06_15_PG1_	P45880	377
PGRMC1	06_15_PG1_	P21796	363
PGRMC1	06_15_PG1_	Q99623	352
PGRMC1	06_15_PG1_	O00264	314
PGRMC1	06_15_PG1_	P28288	290
PGRMC1	06_15_PG1_	P78527	240
PGRMC1	06_15_PG1_	P42704	195
PGRMC1	06_15_PG1_	Q9Y277	186
PGRMC1	06_15_PG1_	P05141	184
PGRMC1	06_15_PG1_	P10809	181
PGRMC1	06_15_PG1_	Q92616	131
PGRMC1	06_15_PG1_	P04264	124
PGRMC1	06_15_PG1_	P16615	124
PGRMC1	06_15_PG1_	P25705	124
PGRMC1	06_15_PG1_	P38646	118
PGRMC1	06_15_PG1_	P11717	114
PGRMC1	06_15_PG1_	P49411	107
PGRMC1	06_15_PG1_	P05023	105
PGRMC1	06_15_PG1_	P35527	104
PGRMC1	06_15_PG1_	P12235	102
PGRMC1	06_15_PG1_	P12236	100
PGRMC1	06_15_PG1_	P04843	99
PGRMC1	06_15_PG1_	P35908	93
PGRMC1	06_15_PG1_	Q00325	92
PGRMC1	06_15_PG1_	P11021	91
PGRMC1	06_15_PG1_	P13645	88
PGRMC1	06_15_PG1_	P06576	87
PGRMC1	06_15_PG1_	Q9Y4W6	83
PGRMC1	06_15_PG1_	P27824	81
PGRMC1	06_15_PG1_	Q7Z2K6	81
PGRMC1	06_15_PG1_	Q6P3W7	78
PGRMC1	06_15_PG1_	P22830	76
PGRMC1	06_15_PG1_	P08559	76
PGRMC1	06_15_PG1_	Q969Z0	76
PGRMC1	06_15_PG1_	Q7L8L6	75
PGRMC1	06_15_PG1_	P60709	74
PGRMC1	06_15_PG1_	P63261	74
PGRMC1	06_15_PG1_	O75027	72
PGRMC1	06_15_PG1_	Q8WVX9	72
PGRMC1	06_15_PG1_	Q07021	71
PGRMC1	06_15_PG1_	Q9NVI7	70
PGRMC1	06_15_PG1_	P04181	70
PGRMC1	06_15_PG1_	Q07065	70
PGRMC1	06_15_PG1_	Q16891	68
PGRMC1	06_15_PG1_	P11177	68
PGRMC1	06_15_PG1_	Q9BQG0	68
PGRMC1	06_15_PG1_	P31040	67
PGRMC1	06_15_PG1_	Q9H845	67
PGRMC1	06_15_PG1_	P53621	67
PGRMC1	06_15_PG1_	O60313	66
PGRMC1	06_15_PG1_	P14625	66
PGRMC1	06_15_PG1_	O00116	65
PGRMC1	06_15_PG1_	P07437	64
PGRMC1	06_15_PG1_	Q5T9A4	64
PGRMC1	06_15_PG1_	Q9P035	64
PGRMC1	06_15_PG1_	P68363	63
PGRMC1	06_15_PG1_	O95573	63
PGRMC1	06_15_PG1_	Q71U36	62
PGRMC1	06_15_PG1_	Q9NSE4	62
PGRMC1	06_15_PG1_	P46459	62
PGRMC1	06_15_PG1_	P68371	61
PGRMC1	06_15_PG1_	Q6NXT6	61
PGRMC1	06_15_PG1_	Q9BVA1	60
PGRMC1	06_15_PG1_	Q13885	60
PGRMC1	06_15_PG1_	O95831	60
PGRMC1	06_15_PG1_	P36776	60
PGRMC1	06_15_PG1_	O15091	60
PGRMC1	06_15_PG1_	Q14697	59
PGRMC1	06_15_PG1_	P50416	59
PGRMC1	06_15_PG1_	Q8N766	59
PGRMC1	06_15_PG1_	Q9BQE3	58
PGRMC1	06_15_PG1_	P23634	58
PGRMC1	06_15_PG1_	Q6UB35	57
PGRMC1	06_15_PG1_	Q99798	57
PGRMC1	06_15_PG1_	P33527	57
PGRMC1	06_15_PG1_	A3KMH1	56
PGRMC1	06_15_PG1_	O00461	55
PGRMC1	06_15_PG1_	P04350	54
PGRMC1	06_15_PG1_	P30837	54
PGRMC1	06_15_PG1_	Q5T160	54
PGRMC1	06_15_PG1_	Q14204	54
PGRMC1	06_15_PG1_	P20020	54
PGRMC1	06_15_PG1_	Q9NYY8	53
PGRMC1	06_15_PG1_	P23458	51
PGRMC1	06_15_PG1_	Q6YN16	50
PGRMC1	06_15_PG1_	Q9HD20	50
PGRMC1	06_15_PG1_	P04844	49
PGRMC1	06_15_PG1_	O00410	49
PGRMC1	06_15_PG1_	P68104	48
PGRMC1	06_15_PG1_	A1L0T0	47
PGRMC1	06_15_PG1_	Q6P1M0	47
PGRMC1	06_15_PG1_	P09622	46
PGRMC1	06_15_PG1_	Q9UGP8	46
PGRMC1	06_15_PG1_	P48735	46
PGRMC1	06_15_PG1_	O94826	46
PGRMC1	06_15_PG1_	Q9BPW8	45
PGRMC1	06_15_PG1_	O15228	45
PGRMC1	06_15_PG1_	O75306	45
PGRMC1	06_15_PG1_	P11310	45
PGRMC1	06_15_PG1_	Q9HCU5	45
PGRMC1	06_15_PG1_	P28331	44
PGRMC1	06_15_PG1_	O14744	44
PGRMC1	06_15_PG1_	P40939	44
PGRMC1	06_15_PG1_	P13637	44
PGRMC1	06_15_PG1_	P98194	44
PGRMC1	06_15_PG1_	Q9UQ90	44
PGRMC1	06_15_PG1_	P31327	43
PGRMC1	06_15_PG1_	Q9UDR5	43
PGRMC1	06_15_PG1_	O95202	43
PGRMC1	06_15_PG1_	P11142	43
PGRMC1	06_15_PG1_	Q9NVJ2	43
PGRMC1	06_15_PG1_	Q9NYU2	42
PGRMC1	06_15_PG1_	Q3SY69	42
PGRMC1	06_15_PG1_	Q12931	42
PGRMC1	06_15_PG1_	O75323	42
PGRMC1	06_15_PG1_	Q53H12	42
PGRMC1	06_15_PG1_	P53618	42
PGRMC1	06_15_PG1_	P54886	41
PGRMC1	06_15_PG1_	Q9BW92	41
PGRMC1	06_15_PG1_	Q9H078	41
PGRMC1	06_15_PG1_	Q96CS3	41
PGRMC1	06_15_PG1_	Q5JPE7	41
PGRMC1	06_15_PG1_	O60716	41
PGRMC1	06_15_PG1_	Q9NZ01	41
PGRMC1	06_15_PG1_	Q96A33	41
PGRMC1	06_15_PG1_	Q15392	41
PGRMC1	06_15_PG1_	O95140	40
PGRMC1	06_15_PG1_	O14880	40
PGRMC1	06_15_PG1_	Q9P2R7	39
PGRMC1	06_15_PG1_	Q5JPH6	39
PGRMC1	06_15_PG1_	O75521	39
PGRMC1	06_15_PG1_	Q8IXI2	39
PGRMC1	06_15_PG1_	Q5VV42	39
PGRMC1	06_15_PG1_	O96011	39
PGRMC1	06_15_PG1_	P51659	38
PGRMC1	06_15_PG1_	P05091	38
PGRMC1	06_15_PG1_	O60488	38
PGRMC1	06_15_PG1_	P69849	38
PGRMC1	06_15_PG1_	P21333	38
PGRMC1	06_15_PG1_	O15031	38
PGRMC1	06_15_PG1_	O75127	38
PGRMC1	06_15_PG1_	Q8NBX0	38
PGRMC1	06_15_PG1_	Q5JTZ9	37
PGRMC1	06_15_PG1_	P08195	37
PGRMC1	06_15_PG1_	P14618	37
PGRMC1	06_15_PG1_	P00367	37
PGRMC1	06_15_PG1_	Q15031	37
PGRMC1	06_15_PG1_	P49821	37
PGRMC1	06_15_PG1_	Q15155	37
PGRMC1	06_15_PG1_	Q53GQ0	37
PGRMC1	06_15_PG1_	P30101	37
PGRMC1	06_15_PG1_	Q96BM9	37
PGRMC1	06_15_PG1_	Q96K37	37
PGRMC1	06_15_PG1_	O75688	37
PGRMC1	06_15_PG1_	P07814	36
PGRMC1	06_15_PG1_	P08107	36
PGRMC1	06_15_PG1_	P21964	36
PGRMC1	06_15_PG1_	Q9UJS0	36
PGRMC1	06_15_PG1_	Q9UJZ1	36
PGRMC1	06_15_PG1_	A0FGR8	36
PGRMC1	06_15_PG1_	P08238	36
PGRMC1	06_15_PG1_	P33121	36
PGRMC1	06_15_PG1_	Q9Y512	36
PGRMC1	06_15_PG1_	Q96RP9	35
PGRMC1	06_15_PG1_	Q6PI48	35
PGRMC1	06_15_PG1_	Q9H9P8	35
PGRMC1	06_15_PG1_	P24390	35
PGRMC1	06_15_PG1_	P33897	35
PGRMC1	06_15_PG1_	Q9NZJ7	35
PGRMC1	06_15_PG1_	P42356	34
PGRMC1	06_15_PG1_	P13647	34
PGRMC1	06_15_PG1_	Q02252	34
PGRMC1	06_15_PG1_	Q13724	34
PGRMC1	06_15_PG1_	Q9BXW7	34
PGRMC1	06_15_PG1_	Q96EY1	34
PGRMC1	06_15_PG1_	P27797	34
PGRMC1	06_15_PG1_	Q9Y2H6	34
PGRMC1	06_15_PG1_	Q9NVH1	34
PGRMC1	06_15_PG1_	P22413	34
PGRMC1	06_15_PG1_	P35610	34
PGRMC1	06_15_PG1_	O76031	33
PGRMC1	06_15_PG1_	Q02978	33
PGRMC1	06_15_PG1_	P39656	33
PGRMC1	06_15_PG1_	P50454	33
PGRMC1	06_15_PG1_	Q9H3G5	33
PGRMC1	06_15_PG1_	P56589	33
PGRMC1	06_15_PG1_	Q9Y6C9	33
PGRMC1	06_15_PG1_	Q9NX40	33
PGRMC1	06_15_PG1_	P02538	32
PGRMC1	06_15_PG1_	P21912	32
PGRMC1	06_15_PG1_	Q7L2E3	32
PGRMC1	06_15_PG1_	Q86YZ3	32
PGRMC1	06_15_PG1_	Q53R41	32
PGRMC1	06_15_PG1_	P13667	32
PGRMC1	06_15_PG1_	P19367	32
PGRMC1	06_15_PG1_	Q6ZNB6	32
PGRMC1	06_15_PG1_	O43808	32
PGRMC1	06_15_PG1_	Q16850	31
PGRMC1	06_15_PG1_	P11498	31
PGRMC1	06_15_PG1_	P36551	31
PGRMC1	06_15_PG1_	O15173	31
PGRMC1	06_15_PG1_	P35606	31
PGRMC1	06_15_PG1_	Q3ZCQ8	31
PGRMC1	06_15_PG1_	Q8N442	31
PGRMC1	06_15_PG1_	P08574	31
PGRMC1	06_15_PG1_	Q9UH62	31
PGRMC1	06_15_PG1_	P40926	31
PGRMC1	06_15_PG1_	Q5SWX8	31
PGRMC1	06_15_PG1_	P04259	30
PGRMC1	06_15_PG1_	P48668	30
PGRMC1	06_15_PG1_	Q9Y305	30
PGRMC1	06_15_PG1_	Q9Y4L1	30
PGRMC1	06_15_PG1_	Q14257	30
PGRMC1	06_15_PG1_	P62873	30
PGRMC1	06_15_PG1_	Q8NI60	30
PGRMC1	06_15_PG1_	P51648	30
PGRMC1	06_15_PG1_	P04406	30
PGRMC1	06_15_PG1_	Q9HD45	30
PGRMC1	06_15_PG1_	Q8NBU5	30
PGRMC1	06_15_PG1_	Q8N2K0	30
PGRMC1	06_15_PG1_	O00767	30
PGRMC1	06_15_PG1_	Q7Z434	30
PGRMC1	06_15_PG1_	Q9BTV4	30
PGRMC1	06_15_PG1_	Q15208	30
PGRMC1	06_15_PG1_	Q75T13	30
PGRMC1	06_15_PG1_	P02533	29
PGRMC1	06_15_PG1_	Q969S9	29
PGRMC1	06_15_PG1_	Q13509	29
PGRMC1	06_15_PG1_	O15269	29
PGRMC1	06_15_PG1_	P09110	29
PGRMC1	06_15_PG1_	Q9P0J1	29
PGRMC1	06_15_PG1_	P34897	29
PGRMC1	06_15_PG1_	P46977	29
PGRMC1	06_15_PG1_	P28838	29
PGRMC1	06_15_PG1_	Q9P0L0	29
PGRMC1	06_15_PG1_	Q9NUU6	29
PGRMC1	06_15_PG1_	Q16822	28
PGRMC1	06_15_PG1_	O43837	28
PGRMC1	06_15_PG1_	Q9BSJ8	28
PGRMC1	06_15_PG1_	Q7L0Y3	28
PGRMC1	06_15_PG1_	O60762	28
PGRMC1	06_15_PG1_	P30042	28
PGRMC1	06_15_PG1_	Q15084	28
PGRMC1	06_15_PG1_	Q9H936	28
PGRMC1	06_15_PG1_	O95470	28
PGRMC1	06_15_PG1_	Q04837	28
PGRMC1	06_15_PG1_	Q9NP58	28
PGRMC1	06_15_PG1_	Q9NXS2	28
PGRMC1	06_15_PG1_	Q14789	28
PGRMC1	06_15_PG1_	Q9UKY4	28
PGRMC1	06_15_PG1_	Q15293	27
PGRMC1	06_15_PG1_	P11586	27
PGRMC1	06_15_PG1_	P45954	27
PGRMC1	06_15_PG1_	P68032	27
PGRMC1	06_15_PG1_	P68133	27
PGRMC1	06_15_PG1_	P51571	27
PGRMC1	06_15_PG1_	Q9Y679	27
PGRMC1	06_15_PG1_	P49748	27
PGRMC1	06_15_PG1_	Q99442	27
PGRMC1	06_15_PG1_	Q13308	27
PGRMC1	06_15_PG1_	Q8TEQ8	27
PGRMC1	06_15_PG1_	O75489	26
PGRMC1	06_15_PG1_	P23396	26
PGRMC1	06_15_PG1_	Q96HS1	26
PGRMC1	06_15_PG1_	P51148	26
PGRMC1	06_15_PG1_	Q9BQA1	26
PGRMC1	06_15_PG1_	O14967	26
PGRMC1	06_15_PG1_	O00469	26
PGRMC1	06_15_PG1_	P06733	26
PGRMC1	06_15_PG1_	P62879	26
PGRMC1	06_15_PG1_	P84077	26
PGRMC1	06_15_PG1_	P20339	26
PGRMC1	06_15_PG1_	P24539	26
PGRMC1	06_15_PG1_	P48047	26
PGRMC1	06_15_PG1_	P84095	26
PGRMC1	06_15_PG1_	Q9H5Q4	26
PGRMC1	06_15_PG1_	O75390	26
PGRMC1	06_15_PG1_	P61619	26
PGRMC1	06_15_PG1_	Q969N2	26
PGRMC1	06_15_PG1_	Q9NVV0	26
PGRMC1	06_15_PG1_	O94915	26
PGRMC1	06_15_PG1_	Q6NXT4	26
PGRMC1	06_15_PG1_	Q9HC07	26
PGRMC1	06_15_PG1_	Q2PZI1	26
PGRMC1	06_15_PG1_	Q92947	25
PGRMC1	06_15_PG1_	Q99714	25
PGRMC1	06_15_PG1_	P09543	25
PGRMC1	06_15_PG1_	Q5T2N8	25
PGRMC1	06_15_PG1_	O75600	25
PGRMC1	06_15_PG1_	O95299	25
PGRMC1	06_15_PG1_	O14773	25
PGRMC1	06_15_PG1_	P54819	25
PGRMC1	06_15_PG1_	Q96GK7	25
PGRMC1	06_15_PG1_	Q70CQ3	25
PGRMC1	06_15_PG1_	P49755	25
PGRMC1	06_15_PG1_	P14314	25
PGRMC1	06_15_PG1_	Q6NUM9	25
PGRMC1	06_15_PG1_	Q9UBF2	25
PGRMC1	06_15_PG1_	Q92643	25
PGRMC1	06_15_PG1_	O75110	25
PGRMC1	06_15_PG1_	Q96C36	24
PGRMC1	06_15_PG1_	A2RRP1	24
PGRMC1	06_15_PG1_	P32322	24
PGRMC1	06_15_PG1_	Q8IXI1	24
PGRMC1	06_15_PG1_	Q9BUF5	24
PGRMC1	06_15_PG1_	P56192	24
PGRMC1	06_15_PG1_	P30048	24
PGRMC1	06_15_PG1_	Q96D53	24
PGRMC1	06_15_PG1_	P51151	24
PGRMC1	06_15_PG1_	P61204	24
PGRMC1	06_15_PG1_	Q8TEM1	24
PGRMC1	06_15_PG1_	O94874	24
PGRMC1	06_15_PG1_	Q9Y5M8	24
PGRMC1	06_15_PG1_	Q96TA2	24
PGRMC1	06_15_PG1_	P07900	24
PGRMC1	06_15_PG1_	Q5HYI8	24
PGRMC1	06_15_PG1_	Q9HC21	24
PGRMC1	06_15_PG1_	Q8TCT9	24
PGRMC1	06_15_PG1_	Q8TAD4	24
PGRMC1	06_15_PG1_	P43304	23
PGRMC1	06_15_PG1_	Q9NY65	23
PGRMC1	06_15_PG1_	Q92621	23
PGRMC1	06_15_PG1_	P36542	23
PGRMC1	06_15_PG1_	P22033	23
PGRMC1	06_15_PG1_	Q9H0U4	23
PGRMC1	06_15_PG1_	P07355	23
PGRMC1	06_15_PG1_	P55084	23
PGRMC1	06_15_PG1_	O95292	23
PGRMC1	06_15_PG1_	Q15758	23
PGRMC1	06_15_PG1_	P50213	23
PGRMC1	06_15_PG1_	Q8NF37	23
PGRMC1	06_15_PG1_	Q14CZ7	23
PGRMC1	06_15_PG1_	Q6ZRP7	23
PGRMC1	06_15_PG1_	Q96S52	23
PGRMC1	06_15_PG1_	Q96SQ9	23
PGRMC1	06_15_PG1_	P03928	23
PGRMC1	06_15_PG1_	Q8N5K1	23
PGRMC1	06_15_PG1_	Q6NTF9	23
PGRMC1	06_15_PG1_	Q86XL3	23
PGRMC1	06_15_PG1_	Q9BVT8	23
PGRMC1	06_15_PG1_	P08670	22
PGRMC1	06_15_PG1_	P31930	22
PGRMC1	06_15_PG1_	Q86UT6	22
PGRMC1	06_15_PG1_	Q3ZCM7	22
PGRMC1	06_15_PG1_	O00165	22
PGRMC1	06_15_PG1_	P52789	22
PGRMC1	06_15_PG1_	P10253	22
PGRMC1	06_15_PG1_	O43264	22
PGRMC1	06_15_PG1_	P18085	22
PGRMC1	06_15_PG1_	Q15118	22
PGRMC1	06_15_PG1_	P04899	22
PGRMC1	06_15_PG1_	P51553	22
PGRMC1	06_15_PG1_	O43175	22
PGRMC1	06_15_PG1_	Q96I99	22
PGRMC1	06_15_PG1_	P61106	22
PGRMC1	06_15_PG1_	P53701	22
PGRMC1	06_15_PG1_	Q9NTJ5	22
PGRMC1	06_15_PG1_	Q6IAN0	22
PGRMC1	06_15_PG1_	Q16795	22
PGRMC1	06_15_PG1_	Q6ZWT7	22
PGRMC1	06_15_PG1_	Q86VP6	22
PGRMC1	06_15_PG1_	O95490	22
PGRMC1	06_15_PG1_	Q9H4B0	22
PGRMC1	06_15_PG1_	Q969V5	22
PGRMC1	06_15_PG1_	Q9Y6A1	22
PGRMC1	06_15_PG1_	P12694	21
PGRMC1	06_15_PG1_	O14654	21
PGRMC1	06_15_PG1_	Q9HCC0	21
PGRMC1	06_15_PG1_	Q14573	21
PGRMC1	06_15_PG1_	P49792	21
PGRMC1	06_15_PG1_	Q96I59	21
PGRMC1	06_15_PG1_	Q9BTZ2	21
PGRMC1	06_15_PG1_	Q9H2U2	21
PGRMC1	06_15_PG1_	O43615	21
PGRMC1	06_15_PG1_	P62820	21
PGRMC1	06_15_PG1_	P84085	21
PGRMC1	06_15_PG1_	P00505	21
PGRMC1	06_15_PG1_	P01892	21
PGRMC1	06_15_PG1_	Q3SXM5	21
PGRMC1	06_15_PG1_	P18031	21
PGRMC1	06_15_PG1_	Q709F0	21
PGRMC1	06_15_PG1_	Q8NAN2	21
PGRMC1	06_15_PG1_	P51572	21
PGRMC1	06_15_PG1_	Q8WUK0	21
PGRMC1	06_15_PG1_	Q03518	21
PGRMC1	06_15_PG1_	Q99805	21
PGRMC1	06_15_PG1_	O00203	21
PGRMC1	06_15_PG1_	O43861	21
PGRMC1	06_15_PG1_	P23378	20
PGRMC1	06_15_PG1_	P08779	20
PGRMC1	06_15_PG1_	P07237	20
PGRMC1	06_15_PG1_	P49419	20
PGRMC1	06_15_PG1_	A6NNZ2	20
PGRMC1	06_15_PG1_	P22695	20
PGRMC1	06_15_PG1_	Q5ST30	20
PGRMC1	06_15_PG1_	P61586	20
PGRMC1	06_15_PG1_	O75439	20
PGRMC1	06_15_PG1_	Q15165	20
PGRMC1	06_15_PG1_	O75746	20
PGRMC1	06_15_PG1_	P53597	20
PGRMC1	06_15_PG1_	Q969V3	20
PGRMC1	06_15_PG1_	P04075	20
PGRMC1	06_15_PG1_	P38117	20
PGRMC1	06_15_PG1_	P61221	20
PGRMC1	06_15_PG1_	Q13948	20
PGRMC1	06_15_PG1_	Q6P2I3	20
PGRMC1	06_15_PG1_	Q9NVH0	20
PGRMC1	06_15_PG1_	P30519	20
PGRMC1	06_15_PG1_	Q5HYK3	20
PGRMC1	06_15_PG1_	Q12797	20
PGRMC1	06_15_PG1_	Q5JRX3	20
PGRMC1	06_15_PG1_	Q6IAA8	20
PGRMC1	06_15_PG1_	Q96BW9	20
PGRMC1	06_15_PG1_	Q68CQ7	20
PGRMC1	06_15_PG1_	Q9HBH5	20
PGRMC1	06_15_PG1_	P57088	20
PGRMC1	06_15_PG1_	Q7KZN9	20
PGRMC1	06_15_PG1_	Q9BQT8	20
PGRMC1	06_15_PG1_	O96008	20
PGRMC1	06_15_PG1_	P52429	20
PGRMC1	06_15_PG1_	Q8NBQ5	20
PGRMC1	06_15_PG1_	O96000	20
PGRMC1	06_15_PG1_	Q8TCJ2	20
PGRMC1	06_15_PG1_	Q8TED1	20
PGRMC1	06_15_PG1_	Q9H857	19
PGRMC1	06_15_PG1_	P41250	19
PGRMC1	06_15_PG1_	P13639	19
PGRMC1	06_15_PG1_	P63244	19
PGRMC1	06_15_PG1_	Q96RQ3	19
PGRMC1	06_15_PG1_	A5A3E0	19
PGRMC1	06_15_PG1_	P62834	19
PGRMC1	06_15_PG1_	Q8WVM8	19
PGRMC1	06_15_PG1_	P10316	19
PGRMC1	06_15_PG1_	P27144	19
PGRMC1	06_15_PG1_	O75964	19
PGRMC1	06_15_PG1_	P50402	19
PGRMC1	06_15_PG1_	Q9P0J0	19
PGRMC1	06_15_PG1_	Q15262	19
PGRMC1	06_15_PG1_	P49368	19
PGRMC1	06_15_PG1_	Q8TC12	19
PGRMC1	06_15_PG1_	Q9NWS8	19
PGRMC1	06_15_PG1_	P16435	19
PGRMC1	06_15_PG1_	Q9UHQ4	19
PGRMC1	06_15_PG1_	O43852	18
PGRMC1	06_15_PG1_	P13995	18
PGRMC1	06_15_PG1_	Q15067	18
PGRMC1	06_15_PG1_	Q8N1F8	18
PGRMC1	06_15_PG1_	P07858	18
PGRMC1	06_15_PG1_	P42166	18
PGRMC1	06_15_PG1_	Q9Y2S7	18
PGRMC1	06_15_PG1_	Q9Y285	18
PGRMC1	06_15_PG1_	P24752	18
PGRMC1	06_15_PG1_	Q8NBS9	18
PGRMC1	06_15_PG1_	O00330	18
PGRMC1	06_15_PG1_	P43307	18
PGRMC1	06_15_PG1_	Q9P032	18
PGRMC1	06_15_PG1_	P23528	18
PGRMC1	06_15_PG1_	Q9NX63	18
PGRMC1	06_15_PG1_	Q02338	18
PGRMC1	06_15_PG1_	Q9BU23	18
PGRMC1	06_15_PG1_	Q9NS69	18
PGRMC1	06_15_PG1_	P51970	18
PGRMC1	06_15_PG1_	Q9Y2Z4	18
PGRMC1	06_15_PG1_	O15321	18
PGRMC1	06_15_PG1_	O60830	18
PGRMC1	06_15_PG1_	Q86UL3	18
PGRMC1	06_15_PG1_	Q9Y2Q3	18
PGRMC1	06_15_PG1_	Q03519	18
PGRMC1	06_15_PG1_	Q10472	18
PGRMC1	06_15_PG1_	Q6P1Q0	18
PGRMC1	06_15_PG1_	Q9NQ11	18
PGRMC1	06_15_PG1_	Q12893	18
PGRMC1	06_15_PG1_	O43306	18
PGRMC1	06_15_PG1_	O60427	18
PGRMC1	06_15_PG1_	O94766	18
PGRMC1	06_15_PG1_	Q12907	18
PGRMC1	06_15_PG1_	Q5VUD6	18
PGRMC1	06_15_PG1_	Q9NRZ7	18
PGRMC1	06_15_PG1_	P15924	17
PGRMC1	06_15_PG1_	Q96EY7	17
PGRMC1	06_15_PG1_	Q6P587	17
PGRMC1	06_15_PG1_	Q9NYK5	17
PGRMC1	06_15_PG1_	Q8N1F7	17
PGRMC1	06_15_PG1_	Q13162	17
PGRMC1	06_15_PG1_	P08134	17
PGRMC1	06_15_PG1_	P08754	17
PGRMC1	06_15_PG1_	Q93084	17
PGRMC1	06_15_PG1_	P13804	17
PGRMC1	06_15_PG1_	P26641	17
PGRMC1	06_15_PG1_	P53007	17
PGRMC1	06_15_PG1_	P55786	17
PGRMC1	06_15_PG1_	Q15738	17
PGRMC1	06_15_PG1_	Q9UKU7	17
PGRMC1	06_15_PG1_	P53985	17
PGRMC1	06_15_PG1_	Q8NBN7	17
PGRMC1	06_15_PG1_	Q9UBX3	17
PGRMC1	06_15_PG1_	O75947	17
PGRMC1	06_15_PG1_	P53634	17
PGRMC1	06_15_PG1_	A6NJ78	17
PGRMC1	06_15_PG1_	P12004	17
PGRMC1	06_15_PG1_	Q9NRG9	17
PGRMC1	06_15_PG1_	P00387	17
PGRMC1	06_15_PG1_	Q9BT22	17
PGRMC1	06_15_PG1_	O14980	17
PGRMC1	06_15_PG1_	O95674	17
PGRMC1	06_15_PG1_	P18859	17
PGRMC1	06_15_PG1_	P22626	17
PGRMC1	06_15_PG1_	Q9NTX5	17
PGRMC1	06_15_PG1_	O75396	17
PGRMC1	06_15_PG1_	P12532	17
PGRMC1	06_15_PG1_	P32189	17
PGRMC1	06_15_PG1_	Q14409	17
PGRMC1	06_15_PG1_	Q96KA5	17
PGRMC1	06_15_PG1_	P30405	17
PGRMC1	06_15_PG1_	P42167	17
PGRMC1	06_15_PG1_	O15121	17
PGRMC1	06_15_PG1_	O60725	17
PGRMC1	06_15_PG1_	Q7L5N7	17
PGRMC1	06_15_PG1_	Q7LGA3	17
PGRMC1	06_15_PG1_	Q6UX07	17
PGRMC1	06_15_PG1_	Q9BXS4	17
PGRMC1	06_15_PG1_	Q9Y2H1	17
PGRMC1	06_15_PG1_	Q8IYQ7	16
PGRMC1	06_15_PG1_	Q04695	16
PGRMC1	06_15_PG1_	P41252	16
PGRMC1	06_15_PG1_	Q92552	16
PGRMC1	06_15_PG1_	P15531	16
PGRMC1	06_15_PG1_	P46199	16
PGRMC1	06_15_PG1_	Q9GZT3	16
PGRMC1	06_15_PG1_	Q9NVH6	16
PGRMC1	06_15_PG1_	P17987	16
PGRMC1	06_15_PG1_	Q14165	16
PGRMC1	06_15_PG1_	P17858	16
PGRMC1	06_15_PG1_	P61020	16
PGRMC1	06_15_PG1_	Q01814	16
PGRMC1	06_15_PG1_	Q16698	16
PGRMC1	06_15_PG1_	Q8IV08	16
PGRMC1	06_15_PG1_	Q96JJ7	16
PGRMC1	06_15_PG1_	Q6P4A7	16
PGRMC1	06_15_PG1_	O94925	16
PGRMC1	06_15_PG1_	P46782	16
PGRMC1	06_15_PG1_	P51153	16
PGRMC1	06_15_PG1_	Q13011	16
PGRMC1	06_15_PG1_	Q13423	16
PGRMC1	06_15_PG1_	Q6DD88	16
PGRMC1	06_15_PG1_	Q96GW9	16
PGRMC1	06_15_PG1_	P19404	16
PGRMC1	06_15_PG1_	Q7L592	16
PGRMC1	06_15_PG1_	Q8IYU8	16
PGRMC1	06_15_PG1_	Q96TC7	16
PGRMC1	06_15_PG1_	Q86UP2	16
PGRMC1	06_15_PG1_	Q99536	16
PGRMC1	06_15_PG1_	Q9H4I3	16
PGRMC1	06_15_PG1_	Q9BVG9	16
PGRMC1	06_15_PG1_	O96005	16
PGRMC1	06_15_PG1_	Q8TBA6	16
PGRMC1	06_15_PG1_	Q9NXE4	16
PGRMC1	06_15_PG1_	A0PK00	16
PGRMC1	06_15_PG1_	Q99942	16
PGRMC1	06_15_PG1_	Q9ULF5	16
PGRMC1	06_15_PG1_	Q8IXB1	15
PGRMC1	06_15_PG1_	Q9NP81	15
PGRMC1	06_15_PG1_	O75694	15
PGRMC1	06_15_PG1_	P14868	15
PGRMC1	06_15_PG1_	P31689	15
PGRMC1	06_15_PG1_	Q8N4Q0	15
PGRMC1	06_15_PG1_	Q9BQ95	15
PGRMC1	06_15_PG1_	Q9NQH7	15
PGRMC1	06_15_PG1_	Q5SRE5	15
PGRMC1	06_15_PG1_	P51649	15
PGRMC1	06_15_PG1_	P30050	15
PGRMC1	06_15_PG1_	P62269	15
PGRMC1	06_15_PG1_	Q9BQP7	15
PGRMC1	06_15_PG1_	O00217	15
PGRMC1	06_15_PG1_	Q96AG4	15
PGRMC1	06_15_PG1_	P27348	15
PGRMC1	06_15_PG1_	Q16720	15
PGRMC1	06_15_PG1_	Q9HA92	15
PGRMC1	06_15_PG1_	O14579	15
PGRMC1	06_15_PG1_	P36957	15
PGRMC1	06_15_PG1_	Q92667	15
PGRMC1	06_15_PG1_	Q9UBM7	15
PGRMC1	06_15_PG1_	P01889	15
PGRMC1	06_15_PG1_	Q5JRA6	15
PGRMC1	06_15_PG1_	P05026	15
PGRMC1	06_15_PG1_	Q9BRR3	15
PGRMC1	06_15_PG1_	P38435	15
PGRMC1	06_15_PG1_	P50991	15
PGRMC1	06_15_PG1_	Q12770	15
PGRMC1	06_15_PG1_	Q16836	15
PGRMC1	06_15_PG1_	Q53S58	15
PGRMC1	06_15_PG1_	Q6L8Q7	15
PGRMC1	06_15_PG1_	Q9UKV5	15
PGRMC1	06_15_PG1_	Q9UI12	15
PGRMC1	06_15_PG1_	P02786	15
PGRMC1	06_15_PG1_	P35580	15
PGRMC1	06_15_PG1_	Q86TW2	15
PGRMC1	06_15_PG1_	Q6ZXV5	15
PGRMC1	06_15_PG1_	Q8TAA5	15
PGRMC1	06_15_PG1_	Q9HD23	15
PGRMC1	06_15_PG1_	P10606	15
PGRMC1	06_15_PG1_	P29966	15
PGRMC1	06_15_PG1_	Q643R3	15
PGRMC1	06_15_PG1_	Q96K12	15
PGRMC1	06_15_PG1_	Q16611	15
PGRMC1	06_15_PG1_	Q6NUQ4	15
PGRMC1	06_15_PG1_	Q8IUH4	15
PGRMC1	06_15_PG1_	Q8IXK2	15
PGRMC1	06_15_PG1_	Q969Z3	15
PGRMC1	06_15_PG1_	Q9Y302	15
PGRMC1	06_15_PG1_	Q9Y673	15
PGRMC1	06_15_PG1_	Q00610	14
PGRMC1	06_15_PG1_	P50336	14
PGRMC1	06_15_PG1_	Q02218	14
PGRMC1	06_15_PG1_	O43933	14
PGRMC1	06_15_PG1_	P51398	14
PGRMC1	06_15_PG1_	P34931	14
PGRMC1	06_15_PG1_	Q6JQN1	14
PGRMC1	06_15_PG1_	Q9NUJ1	14
PGRMC1	06_15_PG1_	P09651	14
PGRMC1	06_15_PG1_	P10321	14
PGRMC1	06_15_PG1_	Q00839	14
PGRMC1	06_15_PG1_	Q9H7Z7	14
PGRMC1	06_15_PG1_	P0C7M2	14
PGRMC1	06_15_PG1_	P20340	14
PGRMC1	06_15_PG1_	Q10713	14
PGRMC1	06_15_PG1_	Q9Y2G8	14
PGRMC1	06_15_PG1_	P20648	14
PGRMC1	06_15_PG1_	P61225	14
PGRMC1	06_15_PG1_	Q7L3T8	14
PGRMC1	06_15_PG1_	Q9Y3L5	14
PGRMC1	06_15_PG1_	A6NKT7	14
PGRMC1	06_15_PG1_	O43505	14
PGRMC1	06_15_PG1_	P10114	14
PGRMC1	06_15_PG1_	Q9UL25	14
PGRMC1	06_15_PG1_	P13073	14
PGRMC1	06_15_PG1_	Q05932	14
PGRMC1	06_15_PG1_	Q86YH6	14
PGRMC1	06_15_PG1_	Q9BRR6	14
PGRMC1	06_15_PG1_	Q15120	14
PGRMC1	06_15_PG1_	Q8N8L6	14
PGRMC1	06_15_PG1_	Q8WV60	14
PGRMC1	06_15_PG1_	Q96H55	14
PGRMC1	06_15_PG1_	Q9HAV0	14
PGRMC1	06_15_PG1_	Q9UBV2	14
PGRMC1	06_15_PG1_	Q9H3N1	14
PGRMC1	06_15_PG1_	Q8TBP6	14
PGRMC1	06_15_PG1_	P50570	14
PGRMC1	06_15_PG1_	O15120	14
PGRMC1	06_15_PG1_	P14854	14
PGRMC1	06_15_PG1_	Q96E22	14
PGRMC1	06_15_PG1_	Q9BX95	14
PGRMC1	06_15_PG1_	Q9UKM7	14
PGRMC1	06_15_PG1_	Q99943	14
PGRMC1	06_15_PG1_	Q9BYC5	14
PGRMC1	06_15_PG1_	Q9Y6K0	14
PGRMC1	06_15_PG1_	Q5T3U5	14
PGRMC1	06_15_PG1_	Q86T03	14
PGRMC1	06_15_PG1_	Q9H3K2	14
PGRMC1	06_15_PG1_	Q9H920	14
PGRMC1	06_15_PG1_	Q9Y6M9	14
PGRMC1	06_15_PG1_	Q14108	14
PGRMC1	06_15_PG1_	Q6N075	14
PGRMC1	06_15_PG1_	Q9NX61	14
PGRMC1	06_15_PG1_	Q9BZE1	13
PGRMC1	06_15_PG1_	Q8N4Q1	13
PGRMC1	06_15_PG1_	O14734	13
PGRMC1	06_15_PG1_	P82933	13
PGRMC1	06_15_PG1_	Q9Y697	13
PGRMC1	06_15_PG1_	P22392	13
PGRMC1	06_15_PG1_	O75648	13
PGRMC1	06_15_PG1_	Q8TD30	13
PGRMC1	06_15_PG1_	P14923	13
PGRMC1	06_15_PG1_	P07339	13
PGRMC1	06_15_PG1_	O75616	13
PGRMC1	06_15_PG1_	P10515	13
PGRMC1	06_15_PG1_	Q05639	13
PGRMC1	06_15_PG1_	Q13232	13
PGRMC1	06_15_PG1_	Q8IY17	13
PGRMC1	06_15_PG1_	Q5XKP0	13
PGRMC1	06_15_PG1_	Q96DZ1	13
PGRMC1	06_15_PG1_	O75251	13
PGRMC1	06_15_PG1_	P61019	13
PGRMC1	06_15_PG1_	P61224	13
PGRMC1	06_15_PG1_	Q13505	13
PGRMC1	06_15_PG1_	Q9H974	13
PGRMC1	06_15_PG1_	P13674	13
PGRMC1	06_15_PG1_	P17066	13
PGRMC1	06_15_PG1_	P61026	13
PGRMC1	06_15_PG1_	Q92896	13
PGRMC1	06_15_PG1_	Q96JX3	13
PGRMC1	06_15_PG1_	P62070	13
PGRMC1	06_15_PG1_	Q9BSD7	13
PGRMC1	06_15_PG1_	Q9NNW7	13
PGRMC1	06_15_PG1_	O15270	13
PGRMC1	06_15_PG1_	P30480	13
PGRMC1	06_15_PG1_	P62988	13
PGRMC1	06_15_PG1_	Q8IWA4	13
PGRMC1	06_15_PG1_	Q96EY8	13
PGRMC1	06_15_PG1_	O95159	13
PGRMC1	06_15_PG1_	P42765	13
PGRMC1	06_15_PG1_	Q12981	13
PGRMC1	06_15_PG1_	Q8IZV5	13
PGRMC1	06_15_PG1_	Q9Y2Q5	13
PGRMC1	06_15_PG1_	Q9Y4P3	13
PGRMC1	06_15_PG1_	P07203	13
PGRMC1	06_15_PG1_	Q96S66	13
PGRMC1	06_15_PG1_	O14966	13
PGRMC1	06_15_PG1_	Q16762	13
PGRMC1	06_15_PG1_	Q9UG56	13
PGRMC1	06_15_PG1_	Q9UIW2	13
PGRMC1	06_15_PG1_	P62330	13
PGRMC1	06_15_PG1_	Q08380	13
PGRMC1	06_15_PG1_	Q96A65	13
PGRMC1	06_15_PG1_	Q9H9S3	13
PGRMC1	06_15_PG1_	Q9Y394	13
PGRMC1	06_15_PG1_	P51809	13
PGRMC1	06_15_PG1_	Q09666	13
PGRMC1	06_15_PG1_	O75431	13
PGRMC1	06_15_PG1_	Q3KQZ1	13
PGRMC1	06_15_PG1_	Q9H300	13
PGRMC1	06_15_PG1_	Q9H583	13
PGRMC1	06_15_PG1_	O95427	13
PGRMC1	06_15_PG1_	Q8N4L2	13
PGRMC1	06_15_PG1_	Q8N697	13
PGRMC1	06_15_PG1_	Q8NBI6	13
PGRMC1	06_15_PG1_	Q8NBJ4	13
PGRMC1	06_15_PG1_	Q5D862	12
PGRMC1	06_15_PG1_	Q9UBS4	12
PGRMC1	06_15_PG1_	P13646	12
PGRMC1	06_15_PG1_	Q9BY49	12
PGRMC1	06_15_PG1_	P54136	12
PGRMC1	06_15_PG1_	Q13608	12
PGRMC1	06_15_PG1_	O43824	12
PGRMC1	06_15_PG1_	P30508	12
PGRMC1	06_15_PG1_	Q29963	12
PGRMC1	06_15_PG1_	P07711	12
PGRMC1	06_15_PG1_	P08240	12
PGRMC1	06_15_PG1_	P20674	12
PGRMC1	06_15_PG1_	P30038	12
PGRMC1	06_15_PG1_	Q9Y676	12
PGRMC1	06_15_PG1_	Q9NP72	12
PGRMC1	06_15_PG1_	P05387	12
PGRMC1	06_15_PG1_	P07954	12
PGRMC1	06_15_PG1_	Q9H4B7	12
PGRMC1	06_15_PG1_	P30492	12
PGRMC1	06_15_PG1_	P60842	12
PGRMC1	06_15_PG1_	Q12849	12
PGRMC1	06_15_PG1_	P04062	12
PGRMC1	06_15_PG1_	P30460	12
PGRMC1	06_15_PG1_	P38919	12
PGRMC1	06_15_PG1_	P63092	12
PGRMC1	06_15_PG1_	Q5JWF2	12
PGRMC1	06_15_PG1_	Q95604	12
PGRMC1	06_15_PG1_	Q9HDC9	12
PGRMC1	06_15_PG1_	P35613	12
PGRMC1	06_15_PG1_	Q14318	12
PGRMC1	06_15_PG1_	Q6KCM7	12
PGRMC1	06_15_PG1_	Q8NE86	12
PGRMC1	06_15_PG1_	Q9H4M9	12
PGRMC1	06_15_PG1_	Q9NXW2	12
PGRMC1	06_15_PG1_	P43897	12
PGRMC1	06_15_PG1_	Q7KZF4	12
PGRMC1	06_15_PG1_	Q86VU5	12
PGRMC1	06_15_PG1_	Q9BU61	12
PGRMC1	06_15_PG1_	Q9H061	12
PGRMC1	06_15_PG1_	Q9Y3D6	12
PGRMC1	06_15_PG1_	P48651	12
PGRMC1	06_15_PG1_	P54709	12
PGRMC1	06_15_PG1_	P61604	12
PGRMC1	06_15_PG1_	Q32NB8	12
PGRMC1	06_15_PG1_	Q96NB2	12
PGRMC1	06_15_PG1_	Q99653	12
PGRMC1	06_15_PG1_	Q9NRZ5	12
PGRMC1	06_15_PG1_	O60568	12
PGRMC1	06_15_PG1_	Q13433	12
PGRMC1	06_15_PG1_	Q96HE7	12
PGRMC1	06_15_PG1_	Q9NRK6	12
PGRMC1	06_15_PG1_	Q9NRW7	12
PGRMC1	06_15_PG1_	P27105	12
PGRMC1	06_15_PG1_	Q92544	12
PGRMC1	06_15_PG1_	Q96MH6	12
PGRMC1	06_15_PG1_	O75122	12
PGRMC1	06_15_PG1_	O75695	12
PGRMC1	06_15_PG1_	O94923	12
PGRMC1	06_15_PG1_	O95754	12
PGRMC1	06_15_PG1_	P49069	12
PGRMC1	06_15_PG1_	Q12772	12
PGRMC1	06_15_PG1_	Q14008	12
PGRMC1	06_15_PG1_	Q14534	12
PGRMC1	06_15_PG1_	Q15629	12
PGRMC1	06_15_PG1_	Q5BKT4	12
PGRMC1	06_15_PG1_	Q5TF21	12
PGRMC1	06_15_PG1_	Q5VYK3	12
PGRMC1	06_15_PG1_	Q6NUK1	12
PGRMC1	06_15_PG1_	Q7Z695	12
PGRMC1	06_15_PG1_	Q8N0U8	12
PGRMC1	06_15_PG1_	Q8N428	12
PGRMC1	06_15_PG1_	Q96RL7	12
PGRMC1	06_15_PG1_	Q9BTX1	12
PGRMC1	06_15_PG1_	Q9H0P0	12
PGRMC1	06_15_PG1_	Q9H330	12
PGRMC1	06_15_PG1_	Q9H7F0	12
PGRMC1	06_15_PG1_	Q9NUT2	12
PGRMC1	06_15_PG1_	O00411	11
PGRMC1	06_15_PG1_	P49590	11
PGRMC1	06_15_PG1_	Q8NFQ8	11
PGRMC1	06_15_PG1_	Q9NVV4	11
PGRMC1	06_15_PG1_	Q6DKK2	11
PGRMC1	06_15_PG1_	P23786	11
PGRMC1	06_15_PG1_	P36578	11
PGRMC1	06_15_PG1_	P48643	11
PGRMC1	06_15_PG1_	Q96I51	11
PGRMC1	06_15_PG1_	P05388	11
PGRMC1	06_15_PG1_	Q16718	11
PGRMC1	06_15_PG1_	Q8TCS8	11
PGRMC1	06_15_PG1_	P63096	11
PGRMC1	06_15_PG1_	Q4G0N4	11
PGRMC1	06_15_PG1_	P36969	11
PGRMC1	06_15_PG1_	Q99519	11
PGRMC1	06_15_PG1_	Q9NUI1	11
PGRMC1	06_15_PG1_	P62745	11
PGRMC1	06_15_PG1_	Q86VI3	11
PGRMC1	06_15_PG1_	Q96JB5	11
PGRMC1	06_15_PG1_	P01111	11
PGRMC1	06_15_PG1_	P30493	11
PGRMC1	06_15_PG1_	Q31612	11
PGRMC1	06_15_PG1_	Q8NBP0	11
PGRMC1	06_15_PG1_	Q8NHP8	11
PGRMC1	06_15_PG1_	Q8TDB4	11
PGRMC1	06_15_PG1_	Q99832	11
PGRMC1	06_15_PG1_	Q9H2V7	11
PGRMC1	06_15_PG1_	P30084	11
PGRMC1	06_15_PG1_	P35813	11
PGRMC1	06_15_PG1_	P50897	11
PGRMC1	06_15_PG1_	Q16181	11
PGRMC1	06_15_PG1_	Q68DN6	11
PGRMC1	06_15_PG1_	Q8IUX1	11
PGRMC1	06_15_PG1_	Q9BV79	11
PGRMC1	06_15_PG1_	Q9UJ14	11
PGRMC1	06_15_PG1_	P07948	11
PGRMC1	06_15_PG1_	Q15006	11
PGRMC1	06_15_PG1_	Q6UXV4	11
PGRMC1	06_15_PG1_	Q9BXK5	11
PGRMC1	06_15_PG1_	Q9NUQ7	11
PGRMC1	06_15_PG1_	Q9Y2W6	11
PGRMC1	06_15_PG1_	P22307	11
PGRMC1	06_15_PG1_	Q8NEW0	11
PGRMC1	06_15_PG1_	Q92604	11
PGRMC1	06_15_PG1_	Q9NWW5	11
PGRMC1	06_15_PG1_	P37287	11
PGRMC1	06_15_PG1_	Q96N66	11
PGRMC1	06_15_PG1_	Q9H8H3	11
PGRMC1	06_15_PG1_	O43169	11
PGRMC1	06_15_PG1_	Q14BN4	11
PGRMC1	06_15_PG1_	Q86SK9	11
PGRMC1	06_15_PG1_	A6NNL5	11
PGRMC1	06_15_PG1_	O00186	11
PGRMC1	06_15_PG1_	O43402	11
PGRMC1	06_15_PG1_	O43772	11
PGRMC1	06_15_PG1_	O94991	11
PGRMC1	06_15_PG1_	P03886	11
PGRMC1	06_15_PG1_	P03905	11
PGRMC1	06_15_PG1_	P10620	11
PGRMC1	06_15_PG1_	Q13367	11
PGRMC1	06_15_PG1_	Q14254	11
PGRMC1	06_15_PG1_	Q15005	11
PGRMC1	06_15_PG1_	Q29940	11
PGRMC1	06_15_PG1_	Q8TB61	11
PGRMC1	06_15_PG1_	Q8WVQ1	11
PGRMC1	06_15_PG1_	Q96BQ5	11
PGRMC1	06_15_PG1_	Q9H3U1	11
PGRMC1	06_15_PG1_	Q9NU22	11
PGRMC1	06_15_PG1_	Q9UBU6	11
PGRMC1	06_15_PG1_	Q8NFF5	10
PGRMC1	06_15_PG1_	Q96SZ6	10
PGRMC1	06_15_PG1_	O95678	10
PGRMC1	06_15_PG1_	P46940	10
PGRMC1	06_15_PG1_	Q02809	10
PGRMC1	06_15_PG1_	Q8WWC4	10
PGRMC1	06_15_PG1_	Q5XKE5	10
PGRMC1	06_15_PG1_	P63000	10
PGRMC1	06_15_PG1_	Q7Z4W1	10
PGRMC1	06_15_PG1_	P63104	10
PGRMC1	06_15_PG1_	Q9P015	10
PGRMC1	06_15_PG1_	P05534	10
PGRMC1	06_15_PG1_	P30447	10
PGRMC1	06_15_PG1_	P51149	10
PGRMC1	06_15_PG1_	P30479	10
PGRMC1	06_15_PG1_	P37268	10
PGRMC1	06_15_PG1_	P60763	10
PGRMC1	06_15_PG1_	Q06210	10
PGRMC1	06_15_PG1_	Q5T749	10
PGRMC1	06_15_PG1_	O75787	10
PGRMC1	06_15_PG1_	O75879	10
PGRMC1	06_15_PG1_	P39023	10
PGRMC1	06_15_PG1_	P42785	10
PGRMC1	06_15_PG1_	P62249	10
PGRMC1	06_15_PG1_	Q6P4Q7	10
PGRMC1	06_15_PG1_	Q8WUD1	10
PGRMC1	06_15_PG1_	Q8WVC6	10
PGRMC1	06_15_PG1_	P00403	10
PGRMC1	06_15_PG1_	Q5T440	10
PGRMC1	06_15_PG1_	Q9H9B4	10
PGRMC1	06_15_PG1_	P06280	10
PGRMC1	06_15_PG1_	P10319	10
PGRMC1	06_15_PG1_	P42345	10
PGRMC1	06_15_PG1_	Q8NI37	10
PGRMC1	06_15_PG1_	Q96GC9	10
PGRMC1	06_15_PG1_	Q9H0U3	10
PGRMC1	06_15_PG1_	O14925	10
PGRMC1	06_15_PG1_	P99999	10
PGRMC1	06_15_PG1_	Q8IY26	10
PGRMC1	06_15_PG1_	Q96A26	10
PGRMC1	06_15_PG1_	Q9NUQ2	10
PGRMC1	06_15_PG1_	Q13637	10
PGRMC1	06_15_PG1_	Q5T9L3	10
PGRMC1	06_15_PG1_	Q68DH5	10
PGRMC1	06_15_PG1_	Q6NVY1	10
PGRMC1	06_15_PG1_	Q8N5Y8	10
PGRMC1	06_15_PG1_	Q99720	10
PGRMC1	06_15_PG1_	Q9NZB8	10
PGRMC1	06_15_PG1_	Q9P2W9	10
PGRMC1	06_15_PG1_	Q9UHG3	10
PGRMC1	06_15_PG1_	Q9UHQ9	10
PGRMC1	06_15_PG1_	O95864	10
PGRMC1	06_15_PG1_	P54920	10
PGRMC1	06_15_PG1_	Q15070	10
PGRMC1	06_15_PG1_	Q93063	10
PGRMC1	06_15_PG1_	Q9BTU6	10
PGRMC1	06_15_PG1_	Q9H6K4	10
PGRMC1	06_15_PG1_	Q9NPL8	10
PGRMC1	06_15_PG1_	O00258	10
PGRMC1	06_15_PG1_	O00623	10
PGRMC1	06_15_PG1_	O15118	10
PGRMC1	06_15_PG1_	P00533	10
PGRMC1	06_15_PG1_	P13591	10
PGRMC1	06_15_PG1_	P18465	10
PGRMC1	06_15_PG1_	P78381	10
PGRMC1	06_15_PG1_	Q08426	10
PGRMC1	06_15_PG1_	Q2TAA5	10
PGRMC1	06_15_PG1_	Q53EU6	10
PGRMC1	06_15_PG1_	Q6P2E9	10
PGRMC1	06_15_PG1_	Q86Y39	10
PGRMC1	06_15_PG1_	Q8NBJ5	10
PGRMC1	06_15_PG1_	Q8WUY1	10
PGRMC1	06_15_PG1_	Q8WUY8	10
PGRMC1	06_15_PG1_	Q96E52	10
PGRMC1	06_15_PG1_	Q96IW7	10
PGRMC1	06_15_PG1_	Q9BSK2	10
PGRMC1	06_15_PG1_	Q9H237	10
PGRMC1	06_15_PG1_	Q9NRC1	10
PGRMC1	06_15_PG1_	Q9P0I2	10
PGRMC1	06_15_PG1_	Q9UK28	10
PGRMC1	06_15_PG1_	P27708	9
PGRMC1	06_15_PG1_	P30153	9
PGRMC1	06_15_PG1_	P21953	9
PGRMC1	06_15_PG1_	P82650	9
PGRMC1	06_15_PG1_	P78347	9
PGRMC1	06_15_PG1_	P31943	9
PGRMC1	06_15_PG1_	Q9BZQ6	9
PGRMC1	06_15_PG1_	P12035	9
PGRMC1	06_15_PG1_	Q9HBH1	9
PGRMC1	06_15_PG1_	Q15365	9
PGRMC1	06_15_PG1_	Q15366	9
PGRMC1	06_15_PG1_	A4D1E9	9
PGRMC1	06_15_PG1_	Q99758	9
PGRMC1	06_15_PG1_	Q9HCN8	9
PGRMC1	06_15_PG1_	Q9Y2R9	9
PGRMC1	06_15_PG1_	O43819	9
PGRMC1	06_15_PG1_	P19338	9
PGRMC1	06_15_PG1_	P22570	9
PGRMC1	06_15_PG1_	P27635	9
PGRMC1	06_15_PG1_	Q9BQ52	9
PGRMC1	06_15_PG1_	P02768	9
PGRMC1	06_15_PG1_	P18124	9
PGRMC1	06_15_PG1_	P54707	9
PGRMC1	06_15_PG1_	P62826	9
PGRMC1	06_15_PG1_	Q96CB9	9
PGRMC1	06_15_PG1_	O00400	9
PGRMC1	06_15_PG1_	P10301	9
PGRMC1	06_15_PG1_	Q13907	9
PGRMC1	06_15_PG1_	O94905	9
PGRMC1	06_15_PG1_	P30499	9
PGRMC1	06_15_PG1_	Q10471	9
PGRMC1	06_15_PG1_	Q6PML9	9
PGRMC1	06_15_PG1_	Q9BRK5	9
PGRMC1	06_15_PG1_	Q9BVV7	9
PGRMC1	06_15_PG1_	Q9BZG1	9
PGRMC1	06_15_PG1_	O95168	9
PGRMC1	06_15_PG1_	P00338	9
PGRMC1	06_15_PG1_	P0C7P4	9
PGRMC1	06_15_PG1_	P30044	9
PGRMC1	06_15_PG1_	P47985	9
PGRMC1	06_15_PG1_	Q08257	9
PGRMC1	06_15_PG1_	Q5VT66	9
PGRMC1	06_15_PG1_	Q86V85	9
PGRMC1	06_15_PG1_	Q8N2F6	9
PGRMC1	06_15_PG1_	Q9BPX6	9
PGRMC1	06_15_PG1_	Q9HBM0	9
PGRMC1	06_15_PG1_	O14681	9
PGRMC1	06_15_PG1_	O75063	9
PGRMC1	06_15_PG1_	Q15363	9
PGRMC1	06_15_PG1_	Q5SRD1	9
PGRMC1	06_15_PG1_	Q86UE4	9
PGRMC1	06_15_PG1_	Q8N2G8	9
PGRMC1	06_15_PG1_	Q9Y282	9
PGRMC1	06_15_PG1_	O15260	9
PGRMC1	06_15_PG1_	P23284	9
PGRMC1	06_15_PG1_	P31946	9
PGRMC1	06_15_PG1_	P56937	9
PGRMC1	06_15_PG1_	Q9BRX8	9
PGRMC1	06_15_PG1_	Q9BVK6	9
PGRMC1	06_15_PG1_	O95433	9
PGRMC1	06_15_PG1_	P07947	9
PGRMC1	06_15_PG1_	P13797	9
PGRMC1	06_15_PG1_	P61006	9
PGRMC1	06_15_PG1_	Q5SQN1	9
PGRMC1	06_15_PG1_	Q8IYS2	9
PGRMC1	06_15_PG1_	Q92575	9
PGRMC1	06_15_PG1_	Q96AG3	9
PGRMC1	06_15_PG1_	Q9BZE4	9
PGRMC1	06_15_PG1_	Q9Y672	9
PGRMC1	06_15_PG1_	O95613	9
PGRMC1	06_15_PG1_	P10155	9
PGRMC1	06_15_PG1_	P49810	9
PGRMC1	06_15_PG1_	P61009	9
PGRMC1	06_15_PG1_	P84157	9
PGRMC1	06_15_PG1_	Q03701	9
PGRMC1	06_15_PG1_	Q53FZ2	9
PGRMC1	06_15_PG1_	Q5SNT2	9
PGRMC1	06_15_PG1_	Q7Z7H5	9
PGRMC1	06_15_PG1_	Q8IWB1	9
PGRMC1	06_15_PG1_	Q8NBM4	9
PGRMC1	06_15_PG1_	Q8WZA1	9
PGRMC1	06_15_PG1_	Q92508	9
PGRMC1	06_15_PG1_	Q96DW6	9
PGRMC1	06_15_PG1_	Q96HD1	9
PGRMC1	06_15_PG1_	Q96L58	9
PGRMC1	06_15_PG1_	Q96PB1	9
PGRMC1	06_15_PG1_	Q96QE2	9
PGRMC1	06_15_PG1_	Q99643	9
PGRMC1	06_15_PG1_	Q9BRB3	9
PGRMC1	06_15_PG1_	Q9GZY8	9
PGRMC1	06_15_PG1_	Q9NPA0	9
PGRMC1	06_15_PG1_	Q9UJG1	9
PGRMC1	06_15_PG1_	Q9Y2P4	9
PGRMC1	06_15_PG1_	Q9Y3A0	9
PGRMC1	06_15_PG1_	P54098	8
PGRMC1	06_15_PG1_	P50990	8
PGRMC1	06_15_PG1_	P12268	8
PGRMC1	06_15_PG1_	P82930	8
PGRMC1	06_15_PG1_	P05166	8
PGRMC1	06_15_PG1_	P19012	8
PGRMC1	06_15_PG1_	P23368	8
PGRMC1	06_15_PG1_	Q9Y375	8
PGRMC1	06_15_PG1_	Q6UVY6	8
PGRMC1	06_15_PG1_	Q9NW81	8
PGRMC1	06_15_PG1_	P13473	8
PGRMC1	06_15_PG1_	Q92665	8
PGRMC1	06_15_PG1_	Q92820	8
PGRMC1	06_15_PG1_	Q99523	8
PGRMC1	06_15_PG1_	P16188	8
PGRMC1	06_15_PG1_	P67809	8
PGRMC1	06_15_PG1_	Q9H553	8
PGRMC1	06_15_PG1_	Q9TNN7	8
PGRMC1	06_15_PG1_	P30501	8
PGRMC1	06_15_PG1_	P61978	8
PGRMC1	06_15_PG1_	O00483	8
PGRMC1	06_15_PG1_	P04439	8
PGRMC1	06_15_PG1_	Q9BSH4	8
PGRMC1	06_15_PG1_	P35914	8
PGRMC1	06_15_PG1_	P61247	8
PGRMC1	06_15_PG1_	O14662	8
PGRMC1	06_15_PG1_	O75414	8
PGRMC1	06_15_PG1_	O76024	8
PGRMC1	06_15_PG1_	P40938	8
PGRMC1	06_15_PG1_	Q969Q5	8
PGRMC1	06_15_PG1_	Q96CQ1	8
PGRMC1	06_15_PG1_	Q96GQ5	8
PGRMC1	06_15_PG1_	Q96HY7	8
PGRMC1	06_15_PG1_	Q9H0R6	8
PGRMC1	06_15_PG1_	O43292	8
PGRMC1	06_15_PG1_	O75955	8
PGRMC1	06_15_PG1_	O95716	8
PGRMC1	06_15_PG1_	P05067	8
PGRMC1	06_15_PG1_	P08865	8
PGRMC1	06_15_PG1_	P11172	8
PGRMC1	06_15_PG1_	P12277	8
PGRMC1	06_15_PG1_	P25325	8
PGRMC1	06_15_PG1_	P56385	8
PGRMC1	06_15_PG1_	Q13586	8
PGRMC1	06_15_PG1_	Q96CM8	8
PGRMC1	06_15_PG1_	Q9BUP3	8
PGRMC1	06_15_PG1_	Q9NVA2	8
PGRMC1	06_15_PG1_	Q9NYU1	8
PGRMC1	06_15_PG1_	Q9NZ45	8
PGRMC1	06_15_PG1_	Q9Y6N1	8
PGRMC1	06_15_PG1_	P07919	8
PGRMC1	06_15_PG1_	P62491	8
PGRMC1	06_15_PG1_	Q14126	8
PGRMC1	06_15_PG1_	Q15907	8
PGRMC1	06_15_PG1_	Q6UX53	8
PGRMC1	06_15_PG1_	Q9P2E9	8
PGRMC1	06_15_PG1_	Q9UHA4	8
PGRMC1	06_15_PG1_	O95563	8
PGRMC1	06_15_PG1_	P30825	8
PGRMC1	06_15_PG1_	Q99569	8
PGRMC1	06_15_PG1_	Q9UH99	8
PGRMC1	06_15_PG1_	Q9UL26	8
PGRMC1	06_15_PG1_	Q9Y619	8
PGRMC1	06_15_PG1_	O60476	8
PGRMC1	06_15_PG1_	O95298	8
PGRMC1	06_15_PG1_	P13746	8
PGRMC1	06_15_PG1_	P16219	8
PGRMC1	06_15_PG1_	P21359	8
PGRMC1	06_15_PG1_	P25445	8
PGRMC1	06_15_PG1_	P49768	8
PGRMC1	06_15_PG1_	P56962	8
PGRMC1	06_15_PG1_	Q13438	8
PGRMC1	06_15_PG1_	Q14728	8
PGRMC1	06_15_PG1_	Q3SY17	8
PGRMC1	06_15_PG1_	Q5H8A4	8
PGRMC1	06_15_PG1_	Q5UCC4	8
PGRMC1	06_15_PG1_	Q6P1A2	8
PGRMC1	06_15_PG1_	Q6P1S2	8
PGRMC1	06_15_PG1_	Q6PCB7	8
PGRMC1	06_15_PG1_	Q6PIU2	8
PGRMC1	06_15_PG1_	Q6UWP7	8
PGRMC1	06_15_PG1_	Q8NCH0	8
PGRMC1	06_15_PG1_	Q8NCL4	8
PGRMC1	06_15_PG1_	Q96AA3	8
PGRMC1	06_15_PG1_	Q96AN5	8
PGRMC1	06_15_PG1_	Q96BY9	8
PGRMC1	06_15_PG1_	Q96LT4	8
PGRMC1	06_15_PG1_	Q9BUM1	8
PGRMC1	06_15_PG1_	Q9BV81	8
PGRMC1	06_15_PG1_	Q9BXI6	8
PGRMC1	06_15_PG1_	Q9H1U9	8
PGRMC1	06_15_PG1_	Q9H8M1	8
PGRMC1	06_15_PG1_	Q9NX00	8
PGRMC1	06_15_PG1_	Q9NYL5	8
PGRMC1	06_15_PG1_	Q9Y3E5	8
PGRMC1	06_15_PG1_	Q9Y4R8	8
PGRMC1	06_15_PG1_	Q8NCN5	7
PGRMC1	06_15_PG1_	Q4G176	7
PGRMC1	06_15_PG1_	Q14160	7
PGRMC1	06_15_PG1_	P62140	7
PGRMC1	06_15_PG1_	P82663	7
PGRMC1	06_15_PG1_	Q14974	7
PGRMC1	06_15_PG1_	Q9Y399	7
PGRMC1	06_15_PG1_	P08727	7
PGRMC1	06_15_PG1_	P60953	7
PGRMC1	06_15_PG1_	Q02878	7
PGRMC1	06_15_PG1_	Q8N4T8	7
PGRMC1	06_15_PG1_	Q92506	7
PGRMC1	06_15_PG1_	Q96A35	7
PGRMC1	06_15_PG1_	P49189	7
PGRMC1	06_15_PG1_	Q00059	7
PGRMC1	06_15_PG1_	Q16513	7
PGRMC1	06_15_PG1_	Q9BYD3	7
PGRMC1	06_15_PG1_	Q9NTG7	7
PGRMC1	06_15_PG1_	P62258	7
PGRMC1	06_15_PG1_	Q9BS26	7
PGRMC1	06_15_PG1_	O75608	7
PGRMC1	06_15_PG1_	P62424	7
PGRMC1	06_15_PG1_	Q8NE01	7
PGRMC1	06_15_PG1_	P33176	7
PGRMC1	06_15_PG1_	P50148	7
PGRMC1	06_15_PG1_	Q8TB37	7
PGRMC1	06_15_PG1_	Q8TBF5	7
PGRMC1	06_15_PG1_	Q92928	7
PGRMC1	06_15_PG1_	Q96BR5	7
PGRMC1	06_15_PG1_	P63208	7
PGRMC1	06_15_PG1_	Q08J23	7
PGRMC1	06_15_PG1_	Q96DV4	7
PGRMC1	06_15_PG1_	Q9UK39	7
PGRMC1	06_15_PG1_	O14949	7
PGRMC1	06_15_PG1_	P11908	7
PGRMC1	06_15_PG1_	P17812	7
PGRMC1	06_15_PG1_	P22061	7
PGRMC1	06_15_PG1_	P56556	7
PGRMC1	06_15_PG1_	Q14766	7
PGRMC1	06_15_PG1_	Q8N5N7	7
PGRMC1	06_15_PG1_	Q9BRJ2	7
PGRMC1	06_15_PG1_	Q9BTT6	7
PGRMC1	06_15_PG1_	Q9NVA1	7
PGRMC1	06_15_PG1_	Q9Y287	7
PGRMC1	06_15_PG1_	Q9Y385	7
PGRMC1	06_15_PG1_	O00148	7
PGRMC1	06_15_PG1_	P04179	7
PGRMC1	06_15_PG1_	P05386	7
PGRMC1	06_15_PG1_	P10599	7
PGRMC1	06_15_PG1_	P35579	7
PGRMC1	06_15_PG1_	Q14574	7
PGRMC1	06_15_PG1_	Q15286	7
PGRMC1	06_15_PG1_	Q16740	7
PGRMC1	06_15_PG1_	Q5SGD2	7
PGRMC1	06_15_PG1_	Q8IYB8	7
PGRMC1	06_15_PG1_	Q92499	7
PGRMC1	06_15_PG1_	Q99595	7
PGRMC1	06_15_PG1_	A5YKK6	7
PGRMC1	06_15_PG1_	O43504	7
PGRMC1	06_15_PG1_	P26440	7
PGRMC1	06_15_PG1_	P46783	7
PGRMC1	06_15_PG1_	P62195	7
PGRMC1	06_15_PG1_	Q13636	7
PGRMC1	06_15_PG1_	Q8N335	7
PGRMC1	06_15_PG1_	Q9BTY2	7
PGRMC1	06_15_PG1_	Q9BX68	7
PGRMC1	06_15_PG1_	Q9HAD4	7
PGRMC1	06_15_PG1_	Q9HD33	7
PGRMC1	06_15_PG1_	Q9NV66	7
PGRMC1	06_15_PG1_	O43674	7
PGRMC1	06_15_PG1_	P13861	7
PGRMC1	06_15_PG1_	Q13190	7
PGRMC1	06_15_PG1_	Q13444	7
PGRMC1	06_15_PG1_	Q8NCW5	7
PGRMC1	06_15_PG1_	Q9BRQ6	7
PGRMC1	06_15_PG1_	Q9H2D1	7
PGRMC1	06_15_PG1_	Q9HB40	7
PGRMC1	06_15_PG1_	Q9UBQ7	7
PGRMC1	06_15_PG1_	Q9Y3D7	7
PGRMC1	06_15_PG1_	P13498	7
PGRMC1	06_15_PG1_	P16260	7
PGRMC1	06_15_PG1_	Q96DA2	7
PGRMC1	06_15_PG1_	Q9BVK2	7
PGRMC1	06_15_PG1_	Q9UM00	7
PGRMC1	06_15_PG1_	Q9Y241	7
PGRMC1	06_15_PG1_	O15533	7
PGRMC1	06_15_PG1_	O60704	7
PGRMC1	06_15_PG1_	O75438	7
PGRMC1	06_15_PG1_	O75907	7
PGRMC1	06_15_PG1_	O94906	7
PGRMC1	06_15_PG1_	O95870	7
PGRMC1	06_15_PG1_	P33947	7
PGRMC1	06_15_PG1_	P38571	7
PGRMC1	06_15_PG1_	P53794	7
PGRMC1	06_15_PG1_	P55061	7
PGRMC1	06_15_PG1_	P57105	7
PGRMC1	06_15_PG1_	P61011	7
PGRMC1	06_15_PG1_	Q13370	7
PGRMC1	06_15_PG1_	Q13620	7
PGRMC1	06_15_PG1_	Q14156	7
PGRMC1	06_15_PG1_	Q5J8M3	7
PGRMC1	06_15_PG1_	Q6ICH7	7
PGRMC1	06_15_PG1_	Q6UWJ1	7
PGRMC1	06_15_PG1_	Q7Z460	7
PGRMC1	06_15_PG1_	Q7Z7H8	7
PGRMC1	06_15_PG1_	Q8N4V1	7
PGRMC1	06_15_PG1_	Q8N6G5	7
PGRMC1	06_15_PG1_	Q8NDZ6	7
PGRMC1	06_15_PG1_	Q8TCT7	7
PGRMC1	06_15_PG1_	Q8WUM9	7
PGRMC1	06_15_PG1_	Q8WV74	7
PGRMC1	06_15_PG1_	Q92685	7
PGRMC1	06_15_PG1_	Q92797	7
PGRMC1	06_15_PG1_	Q96A54	7
PGRMC1	06_15_PG1_	Q9BSJ5	7
PGRMC1	06_15_PG1_	Q9BVC6	7
PGRMC1	06_15_PG1_	Q9BWL3	7
PGRMC1	06_15_PG1_	Q9H0F7	7
PGRMC1	06_15_PG1_	Q9H223	7
PGRMC1	06_15_PG1_	Q9H2C2	7
PGRMC1	06_15_PG1_	Q9H9S5	7
PGRMC1	06_15_PG1_	Q9NP80	7
PGRMC1	06_15_PG1_	Q9NX14	7
PGRMC1	06_15_PG1_	Q9NX62	7
PGRMC1	06_15_PG1_	Q9NYP7	7
PGRMC1	06_15_PG1_	Q9NZJ5	7
PGRMC1	06_15_PG1_	Q9P2R3	7
PGRMC1	06_15_PG1_	Q9UI09	7
PGRMC1	06_15_PG1_	Q9UNL2	7
PGRMC1	06_15_PG1_	Q9UQ53	7
PGRMC1	06_15_PG1_	Q9Y2T2	7
PGRMC1	06_15_PG1_	Q9Y320	7
PGRMC1	06_15_PG1_	Q07954	6
PGRMC1	06_15_PG1_	P78371	6
PGRMC1	06_15_PG1_	Q8TEY7	6
PGRMC1	06_15_PG1_	Q06830	6
PGRMC1	06_15_PG1_	Q2T9J0	6
PGRMC1	06_15_PG1_	Q9BYN8	6
PGRMC1	06_15_PG1_	P60891	6
PGRMC1	06_15_PG1_	P35221	6
PGRMC1	06_15_PG1_	Q9NRW1	6
PGRMC1	06_15_PG1_	O60884	6
PGRMC1	06_15_PG1_	Q969Y2	6
PGRMC1	06_15_PG1_	O43813	6
PGRMC1	06_15_PG1_	Q9Y3D9	6
PGRMC1	06_15_PG1_	P11182	6
PGRMC1	06_15_PG1_	P32119	6
PGRMC1	06_15_PG1_	Q15019	6
PGRMC1	06_15_PG1_	Q7Z2W4	6
PGRMC1	06_15_PG1_	Q8NDZ4	6
PGRMC1	06_15_PG1_	Q9H7H0	6
PGRMC1	06_15_PG1_	O15320	6
PGRMC1	06_15_PG1_	O75381	6
PGRMC1	06_15_PG1_	P25398	6
PGRMC1	06_15_PG1_	P51798	6
PGRMC1	06_15_PG1_	P52292	6
PGRMC1	06_15_PG1_	P55795	6
PGRMC1	06_15_PG1_	Q6P087	6
PGRMC1	06_15_PG1_	Q8WU76	6
PGRMC1	06_15_PG1_	Q9Y5J7	6
PGRMC1	06_15_PG1_	P07195	6
PGRMC1	06_15_PG1_	P24534	6
PGRMC1	06_15_PG1_	P36897	6
PGRMC1	06_15_PG1_	P50914	6
PGRMC1	06_15_PG1_	P61353	6
PGRMC1	06_15_PG1_	P62081	6
PGRMC1	06_15_PG1_	P62263	6
PGRMC1	06_15_PG1_	Q13015	6
PGRMC1	06_15_PG1_	Q16540	6
PGRMC1	06_15_PG1_	Q5K4L6	6
PGRMC1	06_15_PG1_	Q86U28	6
PGRMC1	06_15_PG1_	Q8IUS5	6
PGRMC1	06_15_PG1_	Q8N122	6
PGRMC1	06_15_PG1_	Q9BYD6	6
PGRMC1	06_15_PG1_	P04792	6
PGRMC1	06_15_PG1_	P36404	6
PGRMC1	06_15_PG1_	Q12840	6
PGRMC1	06_15_PG1_	Q330K2	6
PGRMC1	06_15_PG1_	Q86SX6	6
PGRMC1	06_15_PG1_	Q86WJ1	6
PGRMC1	06_15_PG1_	Q8NE71	6
PGRMC1	06_15_PG1_	Q96EL3	6
PGRMC1	06_15_PG1_	Q96G23	6
PGRMC1	06_15_PG1_	Q96RQ1	6
PGRMC1	06_15_PG1_	Q9BQ69	6
PGRMC1	06_15_PG1_	Q9BT40	6
PGRMC1	06_15_PG1_	Q9NS86	6
PGRMC1	06_15_PG1_	Q9NUU7	6
PGRMC1	06_15_PG1_	Q9UNH7	6
PGRMC1	06_15_PG1_	Q9UNK9	6
PGRMC1	06_15_PG1_	Q9Y6I9	6
PGRMC1	06_15_PG1_	O14735	6
PGRMC1	06_15_PG1_	O43491	6
PGRMC1	06_15_PG1_	P09972	6
PGRMC1	06_15_PG1_	P27544	6
PGRMC1	06_15_PG1_	P46777	6
PGRMC1	06_15_PG1_	P60604	6
PGRMC1	06_15_PG1_	Q14197	6
PGRMC1	06_15_PG1_	Q68D91	6
PGRMC1	06_15_PG1_	Q6UW78	6
PGRMC1	06_15_PG1_	Q7Z4R8	6
PGRMC1	06_15_PG1_	Q9NP90	6
PGRMC1	06_15_PG1_	Q9Y3B7	6
PGRMC1	06_15_PG1_	O00560	6
PGRMC1	06_15_PG1_	O60282	6
PGRMC1	06_15_PG1_	O75880	6
PGRMC1	06_15_PG1_	O95182	6
PGRMC1	06_15_PG1_	P29992	6
PGRMC1	06_15_PG1_	P49591	6
PGRMC1	06_15_PG1_	P55072	6
PGRMC1	06_15_PG1_	P62937	6
PGRMC1	06_15_PG1_	Q3SXY8	6
PGRMC1	06_15_PG1_	Q6NUM6	6
PGRMC1	06_15_PG1_	Q99757	6
PGRMC1	06_15_PG1_	Q9H4A6	6
PGRMC1	06_15_PG1_	Q9NZ08	6
PGRMC1	06_15_PG1_	O43488	6
PGRMC1	06_15_PG1_	O94901	6
PGRMC1	06_15_PG1_	Q5TC12	6
PGRMC1	06_15_PG1_	Q658P3	6
PGRMC1	06_15_PG1_	Q6ZMG9	6
PGRMC1	06_15_PG1_	Q9BUB7	6
PGRMC1	06_15_PG1_	Q9H490	6
PGRMC1	06_15_PG1_	Q9NX20	6
PGRMC1	06_15_PG1_	Q9Y3Q3	6
PGRMC1	06_15_PG1_	O00559	6
PGRMC1	06_15_PG1_	O14524	6
PGRMC1	06_15_PG1_	O14863	6
PGRMC1	06_15_PG1_	O43181	6
PGRMC1	06_15_PG1_	O43920	6
PGRMC1	06_15_PG1_	O75477	6
PGRMC1	06_15_PG1_	O75844	6
PGRMC1	06_15_PG1_	O95139	6
PGRMC1	06_15_PG1_	O95772	6
PGRMC1	06_15_PG1_	P15954	6
PGRMC1	06_15_PG1_	P40616	6
PGRMC1	06_15_PG1_	P51159	6
PGRMC1	06_15_PG1_	Q02952	6
PGRMC1	06_15_PG1_	Q05655	6
PGRMC1	06_15_PG1_	Q14739	6
PGRMC1	06_15_PG1_	Q14964	6
PGRMC1	06_15_PG1_	Q15526	6
PGRMC1	06_15_PG1_	Q5VW38	6
PGRMC1	06_15_PG1_	Q5ZPR3	6
PGRMC1	06_15_PG1_	Q6PCT2	6
PGRMC1	06_15_PG1_	Q6UX65	6
PGRMC1	06_15_PG1_	Q6ZPD9	6
PGRMC1	06_15_PG1_	Q7Z3V4	6
PGRMC1	06_15_PG1_	Q86SF2	6
PGRMC1	06_15_PG1_	Q86SQ9	6
PGRMC1	06_15_PG1_	Q8IY95	6
PGRMC1	06_15_PG1_	Q8N2A8	6
PGRMC1	06_15_PG1_	Q8N6M3	6
PGRMC1	06_15_PG1_	Q8N9F7	6
PGRMC1	06_15_PG1_	Q8NAT1	6
PGRMC1	06_15_PG1_	Q8TB36	6
PGRMC1	06_15_PG1_	Q8TD43	6
PGRMC1	06_15_PG1_	Q92542	6
PGRMC1	06_15_PG1_	Q92903	6
PGRMC1	06_15_PG1_	Q96AE7	6
PGRMC1	06_15_PG1_	Q96C01	6
PGRMC1	06_15_PG1_	Q96GE9	6
PGRMC1	06_15_PG1_	Q96H96	6
PGRMC1	06_15_PG1_	Q96HV5	6
PGRMC1	06_15_PG1_	Q96IX5	6
PGRMC1	06_15_PG1_	Q99497	6
PGRMC1	06_15_PG1_	Q99747	6
PGRMC1	06_15_PG1_	Q9BQB6	6
PGRMC1	06_15_PG1_	Q9C0E8	6
PGRMC1	06_15_PG1_	Q9GZP9	6
PGRMC1	06_15_PG1_	Q9GZS3	6
PGRMC1	06_15_PG1_	Q9H2H9	6
PGRMC1	06_15_PG1_	Q9H649	6
PGRMC1	06_15_PG1_	Q9NQC3	6
PGRMC1	06_15_PG1_	Q9NUM4	6
PGRMC1	06_15_PG1_	Q9NVI1	6
PGRMC1	06_15_PG1_	Q9NVS9	6
PGRMC1	06_15_PG1_	Q9NW15	6
PGRMC1	06_15_PG1_	Q9NZN3	6
PGRMC1	06_15_PG1_	Q9UBQ6	6
PGRMC1	06_15_PG1_	Q9UBV7	6
PGRMC1	06_15_PG1_	Q9UIQ6	6
PGRMC1	06_15_PG1_	Q9UJA2	6
PGRMC1	06_15_PG1_	Q9Y3B3	6
PGRMC1	06_15_PG1_	Q9Y3D2	6
PGRMC1	06_15_PG1_	Q9Y6E2	6
PGRMC1	06_15_PG1_	Q12769	5
PGRMC1	06_15_PG1_	P82675	5
PGRMC1	06_15_PG1_	Q14571	5
PGRMC1	06_15_PG1_	O15460	5
PGRMC1	06_15_PG1_	P36873	5
PGRMC1	06_15_PG1_	Q9Y265	5
PGRMC1	06_15_PG1_	P62714	5
PGRMC1	06_15_PG1_	P67775	5
PGRMC1	06_15_PG1_	P82673	5
PGRMC1	06_15_PG1_	P62701	5
PGRMC1	06_15_PG1_	P62913	5
PGRMC1	06_15_PG1_	Q5VST6	5
PGRMC1	06_15_PG1_	O00571	5
PGRMC1	06_15_PG1_	P22234	5
PGRMC1	06_15_PG1_	P61313	5
PGRMC1	06_15_PG1_	Q9Y6M7	5
PGRMC1	06_15_PG1_	Q8WVM0	5
PGRMC1	06_15_PG1_	Q9HAV7	5
PGRMC1	06_15_PG1_	P30566	5
PGRMC1	06_15_PG1_	P06748	5
PGRMC1	06_15_PG1_	P09874	5
PGRMC1	06_15_PG1_	Q6P1X6	5
PGRMC1	06_15_PG1_	Q8NHP6	5
PGRMC1	06_15_PG1_	Q96AY3	5
PGRMC1	06_15_PG1_	Q9NZI8	5
PGRMC1	06_15_PG1_	Q9UFG5	5
PGRMC1	06_15_PG1_	Q9Y2Q9	5
PGRMC1	06_15_PG1_	P62829	5
PGRMC1	06_15_PG1_	P80303	5
PGRMC1	06_15_PG1_	Q14240	5
PGRMC1	06_15_PG1_	Q7Z2W9	5
PGRMC1	06_15_PG1_	Q9BYD2	5
PGRMC1	06_15_PG1_	Q9H2W6	5
PGRMC1	06_15_PG1_	Q9NRX2	5
PGRMC1	06_15_PG1_	Q9P2J5	5
PGRMC1	06_15_PG1_	Q9Y2Z2	5
PGRMC1	06_15_PG1_	O75460	5
PGRMC1	06_15_PG1_	P09001	5
PGRMC1	06_15_PG1_	P22087	5
PGRMC1	06_15_PG1_	P46776	5
PGRMC1	06_15_PG1_	P51991	5
PGRMC1	06_15_PG1_	Q13795	5
PGRMC1	06_15_PG1_	Q32P28	5
PGRMC1	06_15_PG1_	Q8N8R3	5
PGRMC1	06_15_PG1_	Q9Y2Z9	5
PGRMC1	06_15_PG1_	P17980	5
PGRMC1	06_15_PG1_	P25789	5
PGRMC1	06_15_PG1_	P32969	5
PGRMC1	06_15_PG1_	P55809	5
PGRMC1	06_15_PG1_	P60174	5
PGRMC1	06_15_PG1_	P61981	5
PGRMC1	06_15_PG1_	P63167	5
PGRMC1	06_15_PG1_	Q01813	5
PGRMC1	06_15_PG1_	Q10469	5
PGRMC1	06_15_PG1_	Q13813	5
PGRMC1	06_15_PG1_	Q86UY8	5
PGRMC1	06_15_PG1_	Q86WA8	5
PGRMC1	06_15_PG1_	Q9BYD1	5
PGRMC1	06_15_PG1_	Q9NQ50	5
PGRMC1	06_15_PG1_	Q9UMR2	5
PGRMC1	06_15_PG1_	A6NDJ8	5
PGRMC1	06_15_PG1_	O60814	5
PGRMC1	06_15_PG1_	P40855	5
PGRMC1	06_15_PG1_	P56134	5
PGRMC1	06_15_PG1_	P57053	5
PGRMC1	06_15_PG1_	P58557	5
PGRMC1	06_15_PG1_	P58876	5
PGRMC1	06_15_PG1_	P62807	5
PGRMC1	06_15_PG1_	Q13838	5
PGRMC1	06_15_PG1_	Q15436	5
PGRMC1	06_15_PG1_	Q5QNW6	5
PGRMC1	06_15_PG1_	Q86YS6	5
PGRMC1	06_15_PG1_	Q93079	5
PGRMC1	06_15_PG1_	Q96HY6	5
PGRMC1	06_15_PG1_	Q99877	5
PGRMC1	06_15_PG1_	Q99879	5
PGRMC1	06_15_PG1_	Q99880	5
PGRMC1	06_15_PG1_	Q9H082	5
PGRMC1	06_15_PG1_	Q9Y4J8	5
PGRMC1	06_15_PG1_	O75380	5
PGRMC1	06_15_PG1_	P30049	5
PGRMC1	06_15_PG1_	P50151	5
PGRMC1	06_15_PG1_	P54105	5
PGRMC1	06_15_PG1_	P54803	5
PGRMC1	06_15_PG1_	P60981	5
PGRMC1	06_15_PG1_	P62906	5
PGRMC1	06_15_PG1_	Q04721	5
PGRMC1	06_15_PG1_	Q14141	5
PGRMC1	06_15_PG1_	Q16134	5
PGRMC1	06_15_PG1_	Q7Z6M4	5
PGRMC1	06_15_PG1_	Q8IZ52	5
PGRMC1	06_15_PG1_	Q8TBM8	5
PGRMC1	06_15_PG1_	Q92504	5
PGRMC1	06_15_PG1_	Q969X5	5
PGRMC1	06_15_PG1_	Q96KR6	5
PGRMC1	06_15_PG1_	Q99615	5
PGRMC1	06_15_PG1_	Q9BSF4	5
PGRMC1	06_15_PG1_	Q9BVP2	5
PGRMC1	06_15_PG1_	Q9H8M5	5
PGRMC1	06_15_PG1_	Q9NUB1	5
PGRMC1	06_15_PG1_	O00429	5
PGRMC1	06_15_PG1_	O60749	5
PGRMC1	06_15_PG1_	P05165	5
PGRMC1	06_15_PG1_	P06865	5
PGRMC1	06_15_PG1_	P14324	5
PGRMC1	06_15_PG1_	P49247	5
PGRMC1	06_15_PG1_	P55209	5
PGRMC1	06_15_PG1_	P61769	5
PGRMC1	06_15_PG1_	Q04637	5
PGRMC1	06_15_PG1_	Q5BJH7	5
PGRMC1	06_15_PG1_	Q6PGP7	5
PGRMC1	06_15_PG1_	Q8N490	5
PGRMC1	06_15_PG1_	Q8NHS3	5
PGRMC1	06_15_PG1_	Q9NRG7	5
PGRMC1	06_15_PG1_	O14523	5
PGRMC1	06_15_PG1_	O15258	5
PGRMC1	06_15_PG1_	O15382	5
PGRMC1	06_15_PG1_	O43432	5
PGRMC1	06_15_PG1_	O43657	5
PGRMC1	06_15_PG1_	O43731	5
PGRMC1	06_15_PG1_	O60291	5
PGRMC1	06_15_PG1_	O60683	5
PGRMC1	06_15_PG1_	O75718	5
PGRMC1	06_15_PG1_	O75976	5
PGRMC1	06_15_PG1_	O95164	5
PGRMC1	06_15_PG1_	O95167	5
PGRMC1	06_15_PG1_	O95169	5
PGRMC1	06_15_PG1_	O95571	5
PGRMC1	06_15_PG1_	P06454	5
PGRMC1	06_15_PG1_	P07602	5
PGRMC1	06_15_PG1_	P15311	5
PGRMC1	06_15_PG1_	P35241	5
PGRMC1	06_15_PG1_	P43378	5
PGRMC1	06_15_PG1_	P48739	5
PGRMC1	06_15_PG1_	P49281	5
PGRMC1	06_15_PG1_	P52569	5
PGRMC1	06_15_PG1_	P54764	5
PGRMC1	06_15_PG1_	Q0GE19	5
PGRMC1	06_15_PG1_	Q13464	5
PGRMC1	06_15_PG1_	Q13642	5
PGRMC1	06_15_PG1_	Q15043	5
PGRMC1	06_15_PG1_	Q15904	5
PGRMC1	06_15_PG1_	Q29RF7	5
PGRMC1	06_15_PG1_	Q5SVS4	5
PGRMC1	06_15_PG1_	Q5T1J5	5
PGRMC1	06_15_PG1_	Q6P2Q9	5
PGRMC1	06_15_PG1_	Q6Y1H2	5
PGRMC1	06_15_PG1_	Q6ZS86	5
PGRMC1	06_15_PG1_	Q7L0J3	5
PGRMC1	06_15_PG1_	Q7Z3F1	5
PGRMC1	06_15_PG1_	Q8IUC8	5
PGRMC1	06_15_PG1_	Q8IUH5	5
PGRMC1	06_15_PG1_	Q8N5B7	5
PGRMC1	06_15_PG1_	Q8N8Q8	5
PGRMC1	06_15_PG1_	Q8N8Q9	5
PGRMC1	06_15_PG1_	Q8NC54	5
PGRMC1	06_15_PG1_	Q8TEB9	5
PGRMC1	06_15_PG1_	Q8WUN7	5
PGRMC1	06_15_PG1_	Q8WV93	5
PGRMC1	06_15_PG1_	Q8WY07	5
PGRMC1	06_15_PG1_	Q92692	5
PGRMC1	06_15_PG1_	Q96DA6	5
PGRMC1	06_15_PG1_	Q96GP6	5
PGRMC1	06_15_PG1_	Q96GZ6	5
PGRMC1	06_15_PG1_	Q96KC8	5
PGRMC1	06_15_PG1_	Q96LJ7	5
PGRMC1	06_15_PG1_	Q96ND0	5
PGRMC1	06_15_PG1_	Q9H6H4	5
PGRMC1	06_15_PG1_	Q9HA77	5
PGRMC1	06_15_PG1_	Q9HAV4	5
PGRMC1	06_15_PG1_	Q9NRX5	5
PGRMC1	06_15_PG1_	Q9NUE0	5
PGRMC1	06_15_PG1_	Q9NV96	5
PGRMC1	06_15_PG1_	Q9P003	5
PGRMC1	06_15_PG1_	Q9UDX5	5
PGRMC1	06_15_PG1_	Q9UFN0	5
PGRMC1	06_15_PG1_	Q9UGH3	5
PGRMC1	06_15_PG1_	Q9UIA9	5
PGRMC1	06_15_PG1_	Q9UKU0	5
PGRMC1	06_15_PG1_	Q9UN37	5
PGRMC1	06_15_PG1_	Q9UPW5	5
PGRMC1	06_15_PG1_	Q9Y289	5
PGRMC1	06_15_PG1_	Q9Y2B0	5
PGRMC1	06_15_PG1_	Q9Y6H1	5
PGRMC1	06_15_PG1_	Q9Y6I8	5
PGRMC1	06_15_PG1_	P46939	4
PGRMC1	06_15_PG1_	Q8WUM0	4
PGRMC1	06_15_PG1_	Q9Y678	4
PGRMC1	06_15_PG1_	Q96CU9	4
PGRMC1	06_15_PG1_	O00746	4
PGRMC1	06_15_PG1_	P05787	4
PGRMC1	06_15_PG1_	P15880	4
PGRMC1	06_15_PG1_	Q8N465	4
PGRMC1	06_15_PG1_	Q9H9J2	4
PGRMC1	06_15_PG1_	P62917	4
PGRMC1	06_15_PG1_	P07686	4
PGRMC1	06_15_PG1_	P55735	4
PGRMC1	06_15_PG1_	Q92538	4
PGRMC1	06_15_PG1_	P62280	4
PGRMC1	06_15_PG1_	Q02413	4
PGRMC1	06_15_PG1_	Q08188	4
PGRMC1	06_15_PG1_	Q08379	4
PGRMC1	06_15_PG1_	P82664	4
PGRMC1	06_15_PG1_	Q15046	4
PGRMC1	06_15_PG1_	Q9NP92	4
PGRMC1	06_15_PG1_	P06702	4
PGRMC1	06_15_PG1_	P82914	4
PGRMC1	06_15_PG1_	Q13405	4
PGRMC1	06_15_PG1_	Q8NC51	4
PGRMC1	06_15_PG1_	Q9BYI3	4
PGRMC1	06_15_PG1_	P21108	4
PGRMC1	06_15_PG1_	P82932	4
PGRMC1	06_15_PG1_	Q15233	4
PGRMC1	06_15_PG1_	Q53EP0	4
PGRMC1	06_15_PG1_	Q8IXM3	4
PGRMC1	06_15_PG1_	Q9Y5L4	4
PGRMC1	06_15_PG1_	P16278	4
PGRMC1	06_15_PG1_	P28799	4
PGRMC1	06_15_PG1_	P42126	4
PGRMC1	06_15_PG1_	P62753	4
PGRMC1	06_15_PG1_	Q8NC60	4
PGRMC1	06_15_PG1_	Q99470	4
PGRMC1	06_15_PG1_	Q9BRT2	4
PGRMC1	06_15_PG1_	Q9H8Y8	4
PGRMC1	06_15_PG1_	Q9Y281	4
PGRMC1	06_15_PG1_	Q9Y5U8	4
PGRMC1	06_15_PG1_	O14561	4
PGRMC1	06_15_PG1_	O15254	4
PGRMC1	06_15_PG1_	O43678	4
PGRMC1	06_15_PG1_	O75190	4
PGRMC1	06_15_PG1_	O95755	4
PGRMC1	06_15_PG1_	P11234	4
PGRMC1	06_15_PG1_	P14209	4
PGRMC1	06_15_PG1_	P52815	4
PGRMC1	06_15_PG1_	P60660	4
PGRMC1	06_15_PG1_	Q07020	4
PGRMC1	06_15_PG1_	Q08211	4
PGRMC1	06_15_PG1_	Q13443	4
PGRMC1	06_15_PG1_	Q96AB3	4
PGRMC1	06_15_PG1_	Q96GC5	4
PGRMC1	06_15_PG1_	Q9H4K7	4
PGRMC1	06_15_PG1_	Q9Y606	4
PGRMC1	06_15_PG1_	O14828	4
PGRMC1	06_15_PG1_	P17661	4
PGRMC1	06_15_PG1_	P49753	4
PGRMC1	06_15_PG1_	P60468	4
PGRMC1	06_15_PG1_	P62244	4
PGRMC1	06_15_PG1_	P62910	4
PGRMC1	06_15_PG1_	P63241	4
PGRMC1	06_15_PG1_	P67812	4
PGRMC1	06_15_PG1_	Q02543	4
PGRMC1	06_15_PG1_	Q12983	4
PGRMC1	06_15_PG1_	Q13585	4
PGRMC1	06_15_PG1_	Q14315	4
PGRMC1	06_15_PG1_	Q16854	4
PGRMC1	06_15_PG1_	Q5TGZ0	4
PGRMC1	06_15_PG1_	Q6NUQ1	4
PGRMC1	06_15_PG1_	Q6PK18	4
PGRMC1	06_15_PG1_	Q86TX2	4
PGRMC1	06_15_PG1_	Q8N357	4
PGRMC1	06_15_PG1_	Q8NEN9	4
PGRMC1	06_15_PG1_	Q96HP4	4
PGRMC1	06_15_PG1_	Q99460	4
PGRMC1	06_15_PG1_	Q9H0B6	4
PGRMC1	06_15_PG1_	Q9NQX7	4
PGRMC1	06_15_PG1_	Q9NWU1	4
PGRMC1	06_15_PG1_	A6NKD9	4
PGRMC1	06_15_PG1_	O00471	4
PGRMC1	06_15_PG1_	O14950	4
PGRMC1	06_15_PG1_	O60613	4
PGRMC1	06_15_PG1_	O95197	4
PGRMC1	06_15_PG1_	O95297	4
PGRMC1	06_15_PG1_	P04183	4
PGRMC1	06_15_PG1_	P05109	4
PGRMC1	06_15_PG1_	P11166	4
PGRMC1	06_15_PG1_	P13196	4
PGRMC1	06_15_PG1_	P19105	4
PGRMC1	06_15_PG1_	P30041	4
PGRMC1	06_15_PG1_	P39019	4
PGRMC1	06_15_PG1_	P47914	4
PGRMC1	06_15_PG1_	P84098	4
PGRMC1	06_15_PG1_	Q13686	4
PGRMC1	06_15_PG1_	Q14103	4
PGRMC1	06_15_PG1_	Q15417	4
PGRMC1	06_15_PG1_	Q15645	4
PGRMC1	06_15_PG1_	Q5VTU8	4
PGRMC1	06_15_PG1_	Q5VWZ2	4
PGRMC1	06_15_PG1_	Q70HW3	4
PGRMC1	06_15_PG1_	Q86Y79	4
PGRMC1	06_15_PG1_	Q8TBR7	4
PGRMC1	06_15_PG1_	Q8WUD6	4
PGRMC1	06_15_PG1_	Q96E29	4
PGRMC1	06_15_PG1_	Q9UBI6	4
PGRMC1	06_15_PG1_	Q9Y3I0	4
PGRMC1	06_15_PG1_	Q9Y6H3	4
PGRMC1	06_15_PG1_	A0PJZ3	4
PGRMC1	06_15_PG1_	A1L3X0	4
PGRMC1	06_15_PG1_	B0YJ81	4
PGRMC1	06_15_PG1_	O00161	4
PGRMC1	06_15_PG1_	O00754	4
PGRMC1	06_15_PG1_	O14672	4
PGRMC1	06_15_PG1_	O43826	4
PGRMC1	06_15_PG1_	O75643	4
PGRMC1	06_15_PG1_	O76071	4
PGRMC1	06_15_PG1_	O94876	4
PGRMC1	06_15_PG1_	O95881	4
PGRMC1	06_15_PG1_	P00395	4
PGRMC1	06_15_PG1_	P06493	4
PGRMC1	06_15_PG1_	P09211	4
PGRMC1	06_15_PG1_	P14927	4
PGRMC1	06_15_PG1_	P15586	4
PGRMC1	06_15_PG1_	P17152	4
PGRMC1	06_15_PG1_	P19086	4
PGRMC1	06_15_PG1_	P22102	4
PGRMC1	06_15_PG1_	P26038	4
PGRMC1	06_15_PG1_	P26572	4
PGRMC1	06_15_PG1_	P28328	4
PGRMC1	06_15_PG1_	P37802	4
PGRMC1	06_15_PG1_	P40925	4
PGRMC1	06_15_PG1_	P42677	4
PGRMC1	06_15_PG1_	P46060	4
PGRMC1	06_15_PG1_	P49257	4
PGRMC1	06_15_PG1_	P55060	4
PGRMC1	06_15_PG1_	P63027	4
PGRMC1	06_15_PG1_	P78348	4
PGRMC1	06_15_PG1_	P83111	4
PGRMC1	06_15_PG1_	P98172	4
PGRMC1	06_15_PG1_	P98173	4
PGRMC1	06_15_PG1_	Q00765	4
PGRMC1	06_15_PG1_	Q01650	4
PGRMC1	06_15_PG1_	Q02487	4
PGRMC1	06_15_PG1_	Q07283	4
PGRMC1	06_15_PG1_	Q07812	4
PGRMC1	06_15_PG1_	Q07866	4
PGRMC1	06_15_PG1_	Q13286	4
PGRMC1	06_15_PG1_	Q14435	4
PGRMC1	06_15_PG1_	Q14442	4
PGRMC1	06_15_PG1_	Q14696	4
PGRMC1	06_15_PG1_	Q15382	4
PGRMC1	06_15_PG1_	Q15390	4
PGRMC1	06_15_PG1_	Q16625	4
PGRMC1	06_15_PG1_	Q16635	4
PGRMC1	06_15_PG1_	Q16875	4
PGRMC1	06_15_PG1_	Q16880	4
PGRMC1	06_15_PG1_	Q4KMP7	4
PGRMC1	06_15_PG1_	Q52LJ0	4
PGRMC1	06_15_PG1_	Q567V2	4
PGRMC1	06_15_PG1_	Q5H9E4	4
PGRMC1	06_15_PG1_	Q5JTV8	4
PGRMC1	06_15_PG1_	Q5M7Z0	4
PGRMC1	06_15_PG1_	Q69YL0	4
PGRMC1	06_15_PG1_	Q6P0N0	4
PGRMC1	06_15_PG1_	Q6P1L8	4
PGRMC1	06_15_PG1_	Q6P4H8	4
PGRMC1	06_15_PG1_	Q6TCH7	4
PGRMC1	06_15_PG1_	Q71UM5	4
PGRMC1	06_15_PG1_	Q86X52	4
PGRMC1	06_15_PG1_	Q86Y56	4
PGRMC1	06_15_PG1_	Q8IWR1	4
PGRMC1	06_15_PG1_	Q8N183	4
PGRMC1	06_15_PG1_	Q8NC56	4
PGRMC1	06_15_PG1_	Q8TCC3	4
PGRMC1	06_15_PG1_	Q8TEQ6	4
PGRMC1	06_15_PG1_	Q8WU67	4
PGRMC1	06_15_PG1_	Q8WUJ1	4
PGRMC1	06_15_PG1_	Q92520	4
PGRMC1	06_15_PG1_	Q92545	4
PGRMC1	06_15_PG1_	Q92930	4
PGRMC1	06_15_PG1_	Q96BI3	4
PGRMC1	06_15_PG1_	Q96CP6	4
PGRMC1	06_15_PG1_	Q96DB5	4
PGRMC1	06_15_PG1_	Q96FL8	4
PGRMC1	06_15_PG1_	Q96IG2	4
PGRMC1	06_15_PG1_	Q99571	4
PGRMC1	06_15_PG1_	Q9BRN9	4
PGRMC1	06_15_PG1_	Q9BT67	4
PGRMC1	06_15_PG1_	Q9BUJ0	4
PGRMC1	06_15_PG1_	Q9BV35	4
PGRMC1	06_15_PG1_	Q9BVK8	4
PGRMC1	06_15_PG1_	Q9BXJ8	4
PGRMC1	06_15_PG1_	Q9BZF1	4
PGRMC1	06_15_PG1_	Q9GZM5	4
PGRMC1	06_15_PG1_	Q9GZU3	4
PGRMC1	06_15_PG1_	Q9GZY4	4
PGRMC1	06_15_PG1_	Q9H1A3	4
PGRMC1	06_15_PG1_	Q9H1C4	4
PGRMC1	06_15_PG1_	Q9H1N7	4
PGRMC1	06_15_PG1_	Q9HCG7	4
PGRMC1	06_15_PG1_	Q9NQE9	4
PGRMC1	06_15_PG1_	Q9NR77	4
PGRMC1	06_15_PG1_	Q9NX47	4
PGRMC1	06_15_PG1_	Q9NZT1	4
PGRMC1	06_15_PG1_	Q9P0B6	4
PGRMC1	06_15_PG1_	Q9P0S2	4
PGRMC1	06_15_PG1_	Q9P0T7	4
PGRMC1	06_15_PG1_	Q9UBT7	4
PGRMC1	06_15_PG1_	Q9UKA2	4
PGRMC1	06_15_PG1_	Q9UPQ8	4
PGRMC1	06_15_PG1_	Q9UQ16	4
PGRMC1	06_15_PG1_	Q9Y276	4
PGRMC1	06_15_PG1_	Q9Y5Q0	4
PGRMC1	06_15_PG1_	Q9Y5Y0	4
PGRMC1	06_15_PG1_	Q9Y6A9	4
PGRMC1	06_15_PG1_	Q9Y6D0	4
PGRMC1	06_15_PG1_	Q9NNW5	3
PGRMC1	06_15_PG1_	P57740	3
PGRMC1	06_15_PG1_	Q9Y230	3
PGRMC1	06_15_PG1_	Q96QK1	3
PGRMC1	06_15_PG1_	P11413	3
PGRMC1	06_15_PG1_	P52272	3
PGRMC1	06_15_PG1_	P11940	3
PGRMC1	06_15_PG1_	P07099	3
PGRMC1	06_15_PG1_	Q14643	3
PGRMC1	06_15_PG1_	O95363	3
PGRMC1	06_15_PG1_	P47897	3
PGRMC1	06_15_PG1_	Q16531	3
PGRMC1	06_15_PG1_	Q92841	3
PGRMC1	06_15_PG1_	Q9NWU5	3
PGRMC1	06_15_PG1_	P49406	3
PGRMC1	06_15_PG1_	P52597	3
PGRMC1	06_15_PG1_	P62158	3
PGRMC1	06_15_PG1_	Q8WZ42	3
PGRMC1	06_15_PG1_	Q9Y5J9	3
PGRMC1	06_15_PG1_	Q9Y5Y5	3
PGRMC1	06_15_PG1_	P12273	3
PGRMC1	06_15_PG1_	P17844	3
PGRMC1	06_15_PG1_	P18621	3
PGRMC1	06_15_PG1_	P35222	3
PGRMC1	06_15_PG1_	P46779	3
PGRMC1	06_15_PG1_	P54802	3
PGRMC1	06_15_PG1_	P57721	3
PGRMC1	06_15_PG1_	P62072	3
PGRMC1	06_15_PG1_	P62266	3
PGRMC1	06_15_PG1_	Q13084	3
PGRMC1	06_15_PG1_	Q7Z4G4	3
PGRMC1	06_15_PG1_	Q9UBR2	3
PGRMC1	06_15_PG1_	Q9Y5R4	3
PGRMC1	06_15_PG1_	O15235	3
PGRMC1	06_15_PG1_	P04626	3
PGRMC1	06_15_PG1_	P08237	3
PGRMC1	06_15_PG1_	P11233	3
PGRMC1	06_15_PG1_	P26599	3
PGRMC1	06_15_PG1_	Q13217	3
PGRMC1	06_15_PG1_	Q16775	3
PGRMC1	06_15_PG1_	Q9UM22	3
PGRMC1	06_15_PG1_	O60831	3
PGRMC1	06_15_PG1_	P24311	3
PGRMC1	06_15_PG1_	P31944	3
PGRMC1	06_15_PG1_	P40227	3
PGRMC1	06_15_PG1_	P46778	3
PGRMC1	06_15_PG1_	P61163	3
PGRMC1	06_15_PG1_	P61254	3
PGRMC1	06_15_PG1_	P62277	3
PGRMC1	06_15_PG1_	Q08AM6	3
PGRMC1	06_15_PG1_	Q12904	3
PGRMC1	06_15_PG1_	Q13310	3
PGRMC1	06_15_PG1_	Q5JTJ3	3
PGRMC1	06_15_PG1_	Q8NCA5	3
PGRMC1	06_15_PG1_	Q9Y2R0	3
PGRMC1	06_15_PG1_	Q9Y3A6	3
PGRMC1	06_15_PG1_	O43707	3
PGRMC1	06_15_PG1_	O75165	3
PGRMC1	06_15_PG1_	O75340	3
PGRMC1	06_15_PG1_	O76094	3
PGRMC1	06_15_PG1_	P07741	3
PGRMC1	06_15_PG1_	P09471	3
PGRMC1	06_15_PG1_	P09669	3
PGRMC1	06_15_PG1_	P13489	3
PGRMC1	06_15_PG1_	P48444	3
PGRMC1	06_15_PG1_	P62318	3
PGRMC1	06_15_PG1_	Q00587	3
PGRMC1	06_15_PG1_	Q53H96	3
PGRMC1	06_15_PG1_	Q6P161	3
PGRMC1	06_15_PG1_	Q86VD7	3
PGRMC1	06_15_PG1_	Q96ER9	3
PGRMC1	06_15_PG1_	Q9BWS9	3
PGRMC1	06_15_PG1_	Q9HC36	3
PGRMC1	06_15_PG1_	Q9NRF8	3
PGRMC1	06_15_PG1_	Q9P2E5	3
PGRMC1	06_15_PG1_	Q9UHB9	3
PGRMC1	06_15_PG1_	Q9Y639	3
PGRMC1	06_15_PG1_	O14975	3
PGRMC1	06_15_PG1_	O43324	3
PGRMC1	06_15_PG1_	O75911	3
PGRMC1	06_15_PG1_	O95900	3
PGRMC1	06_15_PG1_	P04040	3
PGRMC1	06_15_PG1_	P07093	3
PGRMC1	06_15_PG1_	P08069	3
PGRMC1	06_15_PG1_	P0C7P0	3
PGRMC1	06_15_PG1_	P12036	3
PGRMC1	06_15_PG1_	P19623	3
PGRMC1	06_15_PG1_	P20930	3
PGRMC1	06_15_PG1_	P23919	3
PGRMC1	06_15_PG1_	P25686	3
PGRMC1	06_15_PG1_	P26885	3
PGRMC1	06_15_PG1_	P43007	3
PGRMC1	06_15_PG1_	P56381	3
PGRMC1	06_15_PG1_	P62750	3
PGRMC1	06_15_PG1_	P62805	3
PGRMC1	06_15_PG1_	Q04760	3
PGRMC1	06_15_PG1_	Q0VGL1	3
PGRMC1	06_15_PG1_	Q13148	3
PGRMC1	06_15_PG1_	Q15125	3
PGRMC1	06_15_PG1_	Q5BKU9	3
PGRMC1	06_15_PG1_	Q8WY22	3
PGRMC1	06_15_PG1_	Q92599	3
PGRMC1	06_15_PG1_	Q9BSH5	3
PGRMC1	06_15_PG1_	Q9BWH2	3
PGRMC1	06_15_PG1_	Q9NZ43	3
PGRMC1	06_15_PG1_	Q9UIJ7	3
PGRMC1	06_15_PG1_	Q9Y490	3
PGRMC1	06_15_PG1_	A0PJW6	3
PGRMC1	06_15_PG1_	A1A5C7	3
PGRMC1	06_15_PG1_	A2VEC9	3
PGRMC1	06_15_PG1_	A6NK58	3
PGRMC1	06_15_PG1_	A6NM62	3
PGRMC1	06_15_PG1_	O00124	3
PGRMC1	06_15_PG1_	O00425	3
PGRMC1	06_15_PG1_	O14617	3
PGRMC1	06_15_PG1_	O14653	3
PGRMC1	06_15_PG1_	O14802	3
PGRMC1	06_15_PG1_	O14972	3
PGRMC1	06_15_PG1_	O15239	3
PGRMC1	06_15_PG1_	O15243	3
PGRMC1	06_15_PG1_	O15498	3
PGRMC1	06_15_PG1_	O43174	3
PGRMC1	06_15_PG1_	O43676	3
PGRMC1	06_15_PG1_	O43677	3
PGRMC1	06_15_PG1_	O43815	3
PGRMC1	06_15_PG1_	O60353	3
PGRMC1	06_15_PG1_	O60499	3
PGRMC1	06_15_PG1_	O60547	3
PGRMC1	06_15_PG1_	O60637	3
PGRMC1	06_15_PG1_	O60858	3
PGRMC1	06_15_PG1_	O60906	3
PGRMC1	06_15_PG1_	O75192	3
PGRMC1	06_15_PG1_	O75352	3
PGRMC1	06_15_PG1_	O75882	3
PGRMC1	06_15_PG1_	O75915	3
PGRMC1	06_15_PG1_	O76095	3
PGRMC1	06_15_PG1_	O94887	3
PGRMC1	06_15_PG1_	O94919	3
PGRMC1	06_15_PG1_	O95057	3
PGRMC1	06_15_PG1_	O95070	3
PGRMC1	06_15_PG1_	O95180	3
PGRMC1	06_15_PG1_	O95249	3
PGRMC1	06_15_PG1_	O95373	3
PGRMC1	06_15_PG1_	O95406	3
PGRMC1	06_15_PG1_	O95415	3
PGRMC1	06_15_PG1_	O95819	3
PGRMC1	06_15_PG1_	P00846	3
PGRMC1	06_15_PG1_	P01130	3
PGRMC1	06_15_PG1_	P02649	3
PGRMC1	06_15_PG1_	P03915	3
PGRMC1	06_15_PG1_	P04004	3
PGRMC1	06_15_PG1_	P04114	3
PGRMC1	06_15_PG1_	P04920	3
PGRMC1	06_15_PG1_	P06213	3
PGRMC1	06_15_PG1_	P08962	3
PGRMC1	06_15_PG1_	P10586	3
PGRMC1	06_15_PG1_	P13010	3
PGRMC1	06_15_PG1_	P17081	3
PGRMC1	06_15_PG1_	P17568	3
PGRMC1	06_15_PG1_	P22314	3
PGRMC1	06_15_PG1_	P25205	3
PGRMC1	06_15_PG1_	P30040	3
PGRMC1	06_15_PG1_	P31937	3
PGRMC1	06_15_PG1_	P35749	3
PGRMC1	06_15_PG1_	P38606	3
[truncated: 3,608 more rows]

## Sheet: HepG2 PGRMC1_CRAPome
PGRMC1	03_04_PG1_	O00264	231
PGRMC1	03_04_PG1_	contaminant_INT-STD1	142
PGRMC1	03_04_PG1_	P35232	75
PGRMC1	03_04_PG1_	P78527	71
PGRMC1	03_04_PG1_	Q99623	60
PGRMC1	03_04_PG1_	P11717	48
PGRMC1	03_04_PG1_	P42704	45
PGRMC1	03_04_PG1_	P05023	45
PGRMC1	03_04_PG1_	Q07065	41
PGRMC1	03_04_PG1_	P12236	41
PGRMC1	03_04_PG1_	P45880	37
PGRMC1	03_04_PG1_	P12235	34
PGRMC1	03_04_PG1_	P10809	33
PGRMC1	03_04_PG1_	P25705	33
PGRMC1	03_04_PG1_	P38646	32
PGRMC1	03_04_PG1_	P28288	32
PGRMC1	03_04_PG1_	Q00325	32
PGRMC1	03_04_PG1_	O15173	31
PGRMC1	03_04_PG1_	P05141	31
PGRMC1	03_04_PG1_	contaminant_KERATIN03	30
PGRMC1	03_04_PG1_	P13645	30
PGRMC1	03_04_PG1_	P21796	30
PGRMC1	03_04_PG1_	P04264	27
PGRMC1	03_04_PG1_	P49411	26
PGRMC1	03_04_PG1_	Q9UJS0	26
PGRMC1	03_04_PG1_	P16615	25
PGRMC1	03_04_PG1_	Q16891	25
PGRMC1	03_04_PG1_	P50416	25
PGRMC1	03_04_PG1_	Q9Y4W6	23
PGRMC1	03_04_PG1_	P33527	23
PGRMC1	03_04_PG1_	O75746	23
PGRMC1	03_04_PG1_	P35527	22
PGRMC1	03_04_PG1_	P33121	22
PGRMC1	03_04_PG1_	P11166	22
PGRMC1	03_04_PG1_	P60709	21
PGRMC1	03_04_PG1_	P63261	21
PGRMC1	03_04_PG1_	Q9ULC5	21
PGRMC1	03_04_PG1_	contaminant_KERATIN22	19
PGRMC1	03_04_PG1_	P35908	19
PGRMC1	03_04_PG1_	P11021	19
PGRMC1	03_04_PG1_	P04843	19
PGRMC1	03_04_PG1_	P68032	18
PGRMC1	03_04_PG1_	O60313	18
PGRMC1	03_04_PG1_	P68133	18
PGRMC1	03_04_PG1_	contaminant_GR78_HUMAN	17
PGRMC1	03_04_PG1_	Q7Z2K6	17
PGRMC1	03_04_PG1_	P09543	17
PGRMC1	03_04_PG1_	P03928	17
PGRMC1	03_04_PG1_	P28331	17
PGRMC1	03_04_PG1_	P36542	16
PGRMC1	03_04_PG1_	P06576	16
PGRMC1	03_04_PG1_	Q9BY49	15
PGRMC1	03_04_PG1_	O60716	15
PGRMC1	03_04_PG1_	P45954	15
PGRMC1	03_04_PG1_	P32189	15
PGRMC1	03_04_PG1_	P08195	14
PGRMC1	03_04_PG1_	Q9Y277	14
PGRMC1	03_04_PG1_	O95470	14
PGRMC1	03_04_PG1_	Q9P2R7	14
PGRMC1	03_04_PG1_	P14625	13
PGRMC1	03_04_PG1_	Q92616	13
PGRMC1	03_04_PG1_	P33897	13
PGRMC1	03_04_PG1_	P53007	13
PGRMC1	03_04_PG1_	Q8NBX0	13
PGRMC1	03_04_PG1_	Q5T160	13
PGRMC1	03_04_PG1_	P11310	13
PGRMC1	03_04_PG1_	P48735	13
PGRMC1	03_04_PG1_	P23458	13
PGRMC1	03_04_PG1_	Q9H845	13
PGRMC1	03_04_PG1_	P02533	12
PGRMC1	03_04_PG1_	P53985	12
PGRMC1	03_04_PG1_	Q9UBX3	12
PGRMC1	03_04_PG1_	Q5T9A4	12
PGRMC1	03_04_PG1_	Q9NVI7	12
PGRMC1	03_04_PG1_	P11498	12
PGRMC1	03_04_PG1_	P08238	12
PGRMC1	03_04_PG1_	Q7L8L6	12
PGRMC1	03_04_PG1_	P02538	11
PGRMC1	03_04_PG1_	O95573	11
PGRMC1	03_04_PG1_	P02649	11
PGRMC1	03_04_PG1_	Q9H3G5	11
PGRMC1	03_04_PG1_	P07858	11
PGRMC1	03_04_PG1_	P27824	11
PGRMC1	03_04_PG1_	P40939	11
PGRMC1	03_04_PG1_	Q9NYY8	11
PGRMC1	03_04_PG1_	P30038	11
PGRMC1	03_04_PG1_	P31040	11
PGRMC1	03_04_PG1_	P13647	10
PGRMC1	03_04_PG1_	P48668	10
PGRMC1	03_04_PG1_	P08779	10
PGRMC1	03_04_PG1_	P46977	10
PGRMC1	03_04_PG1_	P08559	10
PGRMC1	03_04_PG1_	O60488	10
PGRMC1	03_04_PG1_	Q9P035	10
PGRMC1	03_04_PG1_	P55084	10
PGRMC1	03_04_PG1_	Q02978	10
PGRMC1	03_04_PG1_	Q8NI60	10
PGRMC1	03_04_PG1_	Q16822	10
PGRMC1	03_04_PG1_	Q9NSE4	10
PGRMC1	03_04_PG1_	P04259	9
PGRMC1	03_04_PG1_	contaminant_KERATIN12	9
PGRMC1	03_04_PG1_	Q13268	9
PGRMC1	03_04_PG1_	Q9NX63	9
PGRMC1	03_04_PG1_	P23634	9
PGRMC1	03_04_PG1_	P53621	9
PGRMC1	03_04_PG1_	Q9HD20	9
PGRMC1	03_04_PG1_	Q3SXM5	9
PGRMC1	03_04_PG1_	P61619	9
PGRMC1	03_04_PG1_	Q9GZT3	9
PGRMC1	03_04_PG1_	O95140	9
PGRMC1	03_04_PG1_	Q969Z0	9
PGRMC1	03_04_PG1_	P05091	9
PGRMC1	03_04_PG1_	Q6ZNB6	9
PGRMC1	03_04_PG1_	Q9Y305	9
PGRMC1	03_04_PG1_	Q6UXV4	9
PGRMC1	03_04_PG1_	Q9Y619	9
PGRMC1	03_04_PG1_	Q9H936	9
PGRMC1	03_04_PG1_	O43790	9
PGRMC1	03_04_PG1_	P78385	9
PGRMC1	03_04_PG1_	Q04695	9
PGRMC1	03_04_PG1_	P30101	8
PGRMC1	03_04_PG1_	P04114	8
PGRMC1	03_04_PG1_	P20020	8
PGRMC1	03_04_PG1_	Q9NZ01	8
PGRMC1	03_04_PG1_	P39656	8
PGRMC1	03_04_PG1_	Q9UBM7	8
PGRMC1	03_04_PG1_	Q5JPH6	8
PGRMC1	03_04_PG1_	Q9BTV4	8
PGRMC1	03_04_PG1_	P51648	8
PGRMC1	03_04_PG1_	P08754	8
PGRMC1	03_04_PG1_	P22413	8
PGRMC1	03_04_PG1_	P51654	8
PGRMC1	03_04_PG1_	Q9Y6C9	8
PGRMC1	03_04_PG1_	Q9Y5M8	8
PGRMC1	03_04_PG1_	P27144	8
PGRMC1	03_04_PG1_	Q9NXS2	8
PGRMC1	03_04_PG1_	Q9Y512	8
PGRMC1	03_04_PG1_	O43837	8
PGRMC1	03_04_PG1_	P00367	8
PGRMC1	03_04_PG1_	A3KMH1	8
PGRMC1	03_04_PG1_	P68363	8
PGRMC1	03_04_PG1_	Q53H12	8
PGRMC1	03_04_PG1_	Q6NXT6	8
PGRMC1	03_04_PG1_	Q71U36	8
PGRMC1	03_04_PG1_	Q9BQE3	8
PGRMC1	03_04_PG1_	P13073	8
PGRMC1	03_04_PG1_	Q9UH62	8
PGRMC1	03_04_PG1_	P38117	8
PGRMC1	03_04_PG1_	Q53R41	8
PGRMC1	03_04_PG1_	Q5HYK3	8
PGRMC1	03_04_PG1_	Q5JTH9	8
PGRMC1	03_04_PG1_	Q96EY1	8
PGRMC1	03_04_PG1_	contaminant_KERATIN10	7
PGRMC1	03_04_PG1_	P08727	7
PGRMC1	03_04_PG1_	Q15392	7
PGRMC1	03_04_PG1_	Q16850	7
PGRMC1	03_04_PG1_	Q96A33	7
PGRMC1	03_04_PG1_	O15427	7
PGRMC1	03_04_PG1_	P16435	7
PGRMC1	03_04_PG1_	Q12797	7
PGRMC1	03_04_PG1_	Q8NBQ5	7
PGRMC1	03_04_PG1_	Q9UJZ1	7
PGRMC1	03_04_PG1_	Q9Y4P3	7
PGRMC1	03_04_PG1_	P98194	7
PGRMC1	03_04_PG1_	P49821	7
PGRMC1	03_04_PG1_	P07306	7
PGRMC1	03_04_PG1_	P49448	7
PGRMC1	03_04_PG1_	P05026	7
PGRMC1	03_04_PG1_	Q02252	7
PGRMC1	03_04_PG1_	Q16795	7
PGRMC1	03_04_PG1_	P30837	7
PGRMC1	03_04_PG1_	Q9BQG0	7
PGRMC1	03_04_PG1_	P21912	7
PGRMC1	03_04_PG1_	P50213	7
PGRMC1	03_04_PG1_	Q12931	7
PGRMC1	03_04_PG1_	P22570	7
PGRMC1	03_04_PG1_	P68371	7
PGRMC1	03_04_PG1_	P78386	7
PGRMC1	03_04_PG1_	Q13724	6
PGRMC1	03_04_PG1_	P46459	6
PGRMC1	03_04_PG1_	P17987	6
PGRMC1	03_04_PG1_	P23396	6
PGRMC1	03_04_PG1_	O75477	6
PGRMC1	03_04_PG1_	O94905	6
PGRMC1	03_04_PG1_	Q8N2K0	6
PGRMC1	03_04_PG1_	Q9HD45	6
PGRMC1	03_04_PG1_	P04899	6
PGRMC1	03_04_PG1_	P24539	6
PGRMC1	03_04_PG1_	P62269	6
PGRMC1	03_04_PG1_	O43795	6
PGRMC1	03_04_PG1_	P68104	6
PGRMC1	03_04_PG1_	Q5VTE0	6
PGRMC1	03_04_PG1_	P51571	6
PGRMC1	03_04_PG1_	Q8IXI2	6
PGRMC1	03_04_PG1_	Q9HCU5	6
PGRMC1	03_04_PG1_	Q9NUQ2	6
PGRMC1	03_04_PG1_	Q9UQ90	6
PGRMC1	03_04_PG1_	P35613	6
PGRMC1	03_04_PG1_	Q9P0L0	6
PGRMC1	03_04_PG1_	Q9UGP8	6
PGRMC1	03_04_PG1_	O76031	6
PGRMC1	03_04_PG1_	P07437	6
PGRMC1	03_04_PG1_	P48047	6
PGRMC1	03_04_PG1_	Q8NBU5	6
PGRMC1	03_04_PG1_	Q9NTX5	6
PGRMC1	03_04_PG1_	P10114	6
PGRMC1	03_04_PG1_	P61225	6
PGRMC1	03_04_PG1_	O95182	6
PGRMC1	03_04_PG1_	Q02338	6
PGRMC1	03_04_PG1_	Q06210	6
PGRMC1	03_04_PG1_	Q9HBH1	6
PGRMC1	03_04_PG1_	contaminant_NRL_1IKFL	6
PGRMC1	03_04_PG1_	contaminant_S68241	6
PGRMC1	03_04_PG1_	Q6UB35	6
PGRMC1	03_04_PG1_	P22830	6
PGRMC1	03_04_PG1_	P28838	6
PGRMC1	03_04_PG1_	P31327	6
PGRMC1	03_04_PG1_	Q86TW2	6
PGRMC1	03_04_PG1_	P02768	5
PGRMC1	03_04_PG1_	P07237	5
PGRMC1	03_04_PG1_	P13646	5
PGRMC1	03_04_PG1_	Q9BTZ2	5
PGRMC1	03_04_PG1_	Q8TB61	5
PGRMC1	03_04_PG1_	P04844	5
PGRMC1	03_04_PG1_	Q15262	5
PGRMC1	03_04_PG1_	Q14165	5
PGRMC1	03_04_PG1_	Q9BPW8	5
PGRMC1	03_04_PG1_	O00461	5
PGRMC1	03_04_PG1_	Q53GQ0	5
PGRMC1	03_04_PG1_	P51572	5
PGRMC1	03_04_PG1_	Q03519	5
PGRMC1	03_04_PG1_	Q53EP0	5
PGRMC1	03_04_PG1_	Q9UM00	5
PGRMC1	03_04_PG1_	O15260	5
PGRMC1	03_04_PG1_	O60701	5
PGRMC1	03_04_PG1_	O75947	5
PGRMC1	03_04_PG1_	O95299	5
PGRMC1	03_04_PG1_	P08183	5
PGRMC1	03_04_PG1_	P11177	5
PGRMC1	03_04_PG1_	P30519	5
PGRMC1	03_04_PG1_	Q8NBN7	5
PGRMC1	03_04_PG1_	Q99832	5
PGRMC1	03_04_PG1_	Q9H3K2	5
PGRMC1	03_04_PG1_	O00483	5
PGRMC1	03_04_PG1_	O15091	5
PGRMC1	03_04_PG1_	P84095	5
PGRMC1	03_04_PG1_	Q13748	5
PGRMC1	03_04_PG1_	Q14573	5
PGRMC1	03_04_PG1_	Q9Y3L5	5
PGRMC1	03_04_PG1_	P35606	5
PGRMC1	03_04_PG1_	Q7L5N7	5
PGRMC1	03_04_PG1_	O75251	5
PGRMC1	03_04_PG1_	P22695	5
PGRMC1	03_04_PG1_	Q9BVV7	5
PGRMC1	03_04_PG1_	Q9H5Q4	5
PGRMC1	03_04_PG1_	Q9Y3E5	5
PGRMC1	03_04_PG1_	O75691	5
PGRMC1	03_04_PG1_	P01111	5
PGRMC1	03_04_PG1_	P13804	5
PGRMC1	03_04_PG1_	P26440	5
PGRMC1	03_04_PG1_	Q9H061	5
PGRMC1	03_04_PG1_	O95202	5
PGRMC1	03_04_PG1_	Q14525	5
PGRMC1	03_04_PG1_	Q3ZCQ8	5
PGRMC1	03_04_PG1_	Q8IXI1	5
PGRMC1	03_04_PG1_	Q969S9	5
PGRMC1	03_04_PG1_	Q9HBH0	5
PGRMC1	03_04_PG1_	Q9Y2A9	5
PGRMC1	03_04_PG1_	Q04837	4
PGRMC1	03_04_PG1_	O96011	4
PGRMC1	03_04_PG1_	Q92896	4
PGRMC1	03_04_PG1_	P62879	4
PGRMC1	03_04_PG1_	Q14571	4
PGRMC1	03_04_PG1_	Q8N5K1	4
PGRMC1	03_04_PG1_	P01892	4
PGRMC1	03_04_PG1_	P10316	4
PGRMC1	03_04_PG1_	P57088	4
PGRMC1	03_04_PG1_	Q9BT22	4
PGRMC1	03_04_PG1_	O43861	4
PGRMC1	03_04_PG1_	O95292	4
PGRMC1	03_04_PG1_	Q15070	4
PGRMC1	03_04_PG1_	Q99442	4
PGRMC1	03_04_PG1_	O75323	4
PGRMC1	03_04_PG1_	Q96HS1	4
PGRMC1	03_04_PG1_	O75127	4
PGRMC1	03_04_PG1_	O95831	4
PGRMC1	03_04_PG1_	Q6P1M0	4
PGRMC1	03_04_PG1_	Q8WUK0	4
PGRMC1	03_04_PG1_	Q9Y4L1	4
PGRMC1	03_04_PG1_	P50454	4
PGRMC1	03_04_PG1_	Q7Z403	4
PGRMC1	03_04_PG1_	Q9H9B4	4
PGRMC1	03_04_PG1_	Q9HD23	4
PGRMC1	03_04_PG1_	Q9NRZ7	4
PGRMC1	03_04_PG1_	Q9UHG3	4
PGRMC1	03_04_PG1_	O14773	4
PGRMC1	03_04_PG1_	O75027	4
PGRMC1	03_04_PG1_	O95255	4
PGRMC1	03_04_PG1_	P05362	4
PGRMC1	03_04_PG1_	P24752	4
PGRMC1	03_04_PG1_	P37059	4
PGRMC1	03_04_PG1_	P62826	4
PGRMC1	03_04_PG1_	Q15293	4
PGRMC1	03_04_PG1_	Q9H1K4	4
PGRMC1	03_04_PG1_	Q9HDC9	4
PGRMC1	03_04_PG1_	Q9NVH1	4
PGRMC1	03_04_PG1_	Q9NZJ7	4
PGRMC1	03_04_PG1_	O94925	4
PGRMC1	03_04_PG1_	O95168	4
PGRMC1	03_04_PG1_	P13995	4
PGRMC1	03_04_PG1_	P21397	4
PGRMC1	03_04_PG1_	P30050	4
PGRMC1	03_04_PG1_	P42356	4
PGRMC1	03_04_PG1_	P51151	4
PGRMC1	03_04_PG1_	P61247	4
PGRMC1	03_04_PG1_	P62745	4
PGRMC1	03_04_PG1_	Q00059	4
PGRMC1	03_04_PG1_	Q68CQ7	4
PGRMC1	03_04_PG1_	Q8N697	4
PGRMC1	03_04_PG1_	Q96CB9	4
PGRMC1	03_04_PG1_	Q9NXE4	4
PGRMC1	03_04_PG1_	Q9NZ45	4
PGRMC1	03_04_PG1_	Q9Y2R0	4
PGRMC1	03_04_PG1_	Q9Y6M9	4
PGRMC1	03_04_PG1_	O43181	4
PGRMC1	03_04_PG1_	O43824	4
PGRMC1	03_04_PG1_	P49419	4
PGRMC1	03_04_PG1_	Q08554	4
PGRMC1	03_04_PG1_	Q6P4A7	4
PGRMC1	03_04_PG1_	Q8N6M3	4
PGRMC1	03_04_PG1_	Q9C004	4
PGRMC1	03_04_PG1_	P23919	4
PGRMC1	03_04_PG1_	P36776	4
PGRMC1	03_04_PG1_	P51970	4
PGRMC1	03_04_PG1_	Q15031	4
PGRMC1	03_04_PG1_	Q15323	4
PGRMC1	03_04_PG1_	Q53FZ2	4
PGRMC1	03_04_PG1_	Q92764	4
PGRMC1	03_04_PG1_	Q9BYP7	4
PGRMC1	03_04_PG1_	Q9HCC0	4
PGRMC1	03_04_PG1_	Q9UKU7	4
PGRMC1	03_04_PG1_	O14744	3
PGRMC1	03_04_PG1_	Q9BQA1	3
PGRMC1	03_04_PG1_	contaminant_KERATIN20	3
PGRMC1	03_04_PG1_	Q7Z794	3
PGRMC1	03_04_PG1_	O75688	3
PGRMC1	03_04_PG1_	O43852	3
PGRMC1	03_04_PG1_	P15924	3
PGRMC1	03_04_PG1_	Q6NUM9	3
PGRMC1	03_04_PG1_	O15269	3
PGRMC1	03_04_PG1_	O95298	3
PGRMC1	03_04_PG1_	P62249	3
PGRMC1	03_04_PG1_	Q9NZ08	3
PGRMC1	03_04_PG1_	P63000	3
PGRMC1	03_04_PG1_	Q99805	3
PGRMC1	03_04_PG1_	P07900	3
PGRMC1	03_04_PG1_	P32322	3
PGRMC1	03_04_PG1_	Q6IAN0	3
PGRMC1	03_04_PG1_	Q6P3W7	3
PGRMC1	03_04_PG1_	Q8N766	3
PGRMC1	03_04_PG1_	Q8TCT9	3
PGRMC1	03_04_PG1_	Q96N66	3
PGRMC1	03_04_PG1_	Q9H9S3	3
PGRMC1	03_04_PG1_	Q9NXW2	3
PGRMC1	03_04_PG1_	O00400	3
PGRMC1	03_04_PG1_	O15270	3
PGRMC1	03_04_PG1_	P46782	3
PGRMC1	03_04_PG1_	P51798	3
PGRMC1	03_04_PG1_	P60763	3
PGRMC1	03_04_PG1_	P62070	3
PGRMC1	03_04_PG1_	Q5T4D3	3
PGRMC1	03_04_PG1_	Q6P1Q0	3
PGRMC1	03_04_PG1_	Q92887	3
PGRMC1	03_04_PG1_	Q96AG4	3
PGRMC1	03_04_PG1_	Q9BSK2	3
PGRMC1	03_04_PG1_	Q9H0U3	3
PGRMC1	03_04_PG1_	Q9NRK6	3
PGRMC1	03_04_PG1_	Q9NTJ5	3
PGRMC1	03_04_PG1_	Q9NVJ2	3
PGRMC1	03_04_PG1_	Q9NX40	3
PGRMC1	03_04_PG1_	O00330	3
PGRMC1	03_04_PG1_	O95870	3
PGRMC1	03_04_PG1_	O96000	3
PGRMC1	03_04_PG1_	P48643	3
PGRMC1	03_04_PG1_	P49748	3
PGRMC1	03_04_PG1_	P61221	3
PGRMC1	03_04_PG1_	P61586	3
PGRMC1	03_04_PG1_	Q06830	3
PGRMC1	03_04_PG1_	Q15155	3
PGRMC1	03_04_PG1_	Q2PZI1	3
PGRMC1	03_04_PG1_	Q8TCJ2	3
PGRMC1	03_04_PG1_	Q969V5	3
PGRMC1	03_04_PG1_	Q96TA2	3
PGRMC1	03_04_PG1_	Q9NWS8	3
PGRMC1	03_04_PG1_	O00217	3
PGRMC1	03_04_PG1_	O14967	3
PGRMC1	03_04_PG1_	O75306	3
PGRMC1	03_04_PG1_	O75431	3
PGRMC1	03_04_PG1_	P08134	3
PGRMC1	03_04_PG1_	P42167	3
PGRMC1	03_04_PG1_	P49755	3
PGRMC1	03_04_PG1_	P53634	3
PGRMC1	03_04_PG1_	P56192	3
PGRMC1	03_04_PG1_	P60468	3
PGRMC1	03_04_PG1_	P61604	3
PGRMC1	03_04_PG1_	P62244	3
PGRMC1	03_04_PG1_	P69849	3
PGRMC1	03_04_PG1_	Q08257	3
PGRMC1	03_04_PG1_	Q6P1A2	3
PGRMC1	03_04_PG1_	Q8TD22	3
PGRMC1	03_04_PG1_	Q96BM9	3
PGRMC1	03_04_PG1_	Q96SQ9	3
PGRMC1	03_04_PG1_	Q9NP72	3
PGRMC1	03_04_PG1_	Q9Y3B3	3
PGRMC1	03_04_PG1_	P01112	3
PGRMC1	03_04_PG1_	P04181	3
PGRMC1	03_04_PG1_	P10253	3
PGRMC1	03_04_PG1_	P11142	3
PGRMC1	03_04_PG1_	P24390	3
PGRMC1	03_04_PG1_	P27105	3
PGRMC1	03_04_PG1_	P33947	3
PGRMC1	03_04_PG1_	P35914	3
PGRMC1	03_04_PG1_	P50991	3
PGRMC1	03_04_PG1_	Q4G0N4	3
PGRMC1	03_04_PG1_	Q53S58	3
PGRMC1	03_04_PG1_	Q5HYI7	3
PGRMC1	03_04_PG1_	Q8N442	3
PGRMC1	03_04_PG1_	Q96I99	3
PGRMC1	03_04_PG1_	Q96JJ7	3
PGRMC1	03_04_PG1_	Q9HBH5	3
PGRMC1	03_04_PG1_	Q9NPL8	3
PGRMC1	03_04_PG1_	Q9NQC3	3
PGRMC1	03_04_PG1_	Q9P2C4	3
PGRMC1	03_04_PG1_	Q9UDR5	3
PGRMC1	03_04_PG1_	Q9UKU0	3
PGRMC1	03_04_PG1_	O14880	3
PGRMC1	03_04_PG1_	O43169	3
PGRMC1	03_04_PG1_	O43615	3
PGRMC1	03_04_PG1_	O75439	3
PGRMC1	03_04_PG1_	O75879	3
PGRMC1	03_04_PG1_	O94906	3
PGRMC1	03_04_PG1_	P05787	3
PGRMC1	03_04_PG1_	P10301	3
PGRMC1	03_04_PG1_	P14868	3
PGRMC1	03_04_PG1_	P15880	3
PGRMC1	03_04_PG1_	P18859	3
PGRMC1	03_04_PG1_	P30048	3
PGRMC1	03_04_PG1_	P46939	3
PGRMC1	03_04_PG1_	P61353	3
PGRMC1	03_04_PG1_	Q12907	3
PGRMC1	03_04_PG1_	Q16611	3
PGRMC1	03_04_PG1_	Q5JPE7	3
PGRMC1	03_04_PG1_	Q5JTJ3	3
PGRMC1	03_04_PG1_	Q5JTZ9	3
PGRMC1	03_04_PG1_	Q6P587	3
PGRMC1	03_04_PG1_	Q8N0U8	3
PGRMC1	03_04_PG1_	Q8N2G8	3
PGRMC1	03_04_PG1_	Q8N4T8	3
PGRMC1	03_04_PG1_	Q8TB37	3
PGRMC1	03_04_PG1_	Q96CS3	3
PGRMC1	03_04_PG1_	Q96H55	3
PGRMC1	03_04_PG1_	Q96NB2	3
PGRMC1	03_04_PG1_	Q99714	3
PGRMC1	03_04_PG1_	Q99798	3
PGRMC1	03_04_PG1_	Q9BQT8	3
PGRMC1	03_04_PG1_	Q9BU61	3
PGRMC1	03_04_PG1_	Q9P032	3
PGRMC1	03_04_PG1_	Q9UBS4	3
PGRMC1	03_04_PG1_	Q9UG56	3
PGRMC1	03_04_PG1_	Q9Y3B7	3
PGRMC1	03_04_PG1_	P02679	2
PGRMC1	03_04_PG1_	P39019	2
PGRMC1	03_04_PG1_	Q5XKE5	2
PGRMC1	03_04_PG1_	O94874	2
PGRMC1	03_04_PG1_	Q6NUQ4	2
PGRMC1	03_04_PG1_	P62873	2
PGRMC1	03_04_PG1_	O94826	2
PGRMC1	03_04_PG1_	Q92544	2
PGRMC1	03_04_PG1_	P51148	2
PGRMC1	03_04_PG1_	Q8NET6	2
PGRMC1	03_04_PG1_	P38435	2
PGRMC1	03_04_PG1_	O15321	2
PGRMC1	03_04_PG1_	O75907	2
PGRMC1	03_04_PG1_	P18031	2
PGRMC1	03_04_PG1_	P23378	2
PGRMC1	03_04_PG1_	P49368	2
PGRMC1	03_04_PG1_	Q13308	2
PGRMC1	03_04_PG1_	P50895	2
PGRMC1	03_04_PG1_	Q02318	2
PGRMC1	03_04_PG1_	Q8NBM4	2
PGRMC1	03_04_PG1_	Q9UI12	2
PGRMC1	03_04_PG1_	A0FGR8	2
PGRMC1	03_04_PG1_	O14681	2
PGRMC1	03_04_PG1_	O43175	2
PGRMC1	03_04_PG1_	P23284	2
PGRMC1	03_04_PG1_	P36578	2
PGRMC1	03_04_PG1_	Q13505	2
PGRMC1	03_04_PG1_	Q8TBM8	2
PGRMC1	03_04_PG1_	Q969X5	2
PGRMC1	03_04_PG1_	Q96BQ5	2
PGRMC1	03_04_PG1_	Q9Y679	2
PGRMC1	03_04_PG1_	O60762	2
PGRMC1	03_04_PG1_	P20339	2
PGRMC1	03_04_PG1_	P43307	2
PGRMC1	03_04_PG1_	P50990	2
PGRMC1	03_04_PG1_	P54886	2
PGRMC1	03_04_PG1_	P61026	2
PGRMC1	03_04_PG1_	P78347	2
PGRMC1	03_04_PG1_	Q6ZRP7	2
PGRMC1	03_04_PG1_	Q7LGA3	2
PGRMC1	03_04_PG1_	Q8N6C5	2
PGRMC1	03_04_PG1_	Q8NE86	2
PGRMC1	03_04_PG1_	Q8TC12	2
PGRMC1	03_04_PG1_	Q969V3	2
PGRMC1	03_04_PG1_	Q9C0E8	2
PGRMC1	03_04_PG1_	Q9H3N1	2
PGRMC1	03_04_PG1_	Q9NVC3	2
PGRMC1	03_04_PG1_	Q9Y2H6	2
PGRMC1	03_04_PG1_	Q9Y5S1	2
PGRMC1	03_04_PG1_	A6NJ78	2
PGRMC1	03_04_PG1_	O00410	2
PGRMC1	03_04_PG1_	O14925	2
PGRMC1	03_04_PG1_	O75964	2
PGRMC1	03_04_PG1_	O95427	2
PGRMC1	03_04_PG1_	P04406	2
PGRMC1	03_04_PG1_	P10620	2
PGRMC1	03_04_PG1_	P20340	2
PGRMC1	03_04_PG1_	P46776	2
PGRMC1	03_04_PG1_	P56556	2
PGRMC1	03_04_PG1_	P61019	2
PGRMC1	03_04_PG1_	P61224	2
PGRMC1	03_04_PG1_	P62834	2
PGRMC1	03_04_PG1_	Q10471	2
PGRMC1	03_04_PG1_	Q15006	2
PGRMC1	03_04_PG1_	Q15363	2
PGRMC1	03_04_PG1_	Q5SRD1	2
PGRMC1	03_04_PG1_	Q6PIU2	2
PGRMC1	03_04_PG1_	Q7Z7B1	2
PGRMC1	03_04_PG1_	Q8IXB1	2
PGRMC1	03_04_PG1_	Q8N357	2
PGRMC1	03_04_PG1_	Q8NBS9	2
PGRMC1	03_04_PG1_	Q8TAD4	2
PGRMC1	03_04_PG1_	Q8WUD6	2
PGRMC1	03_04_PG1_	Q96EY7	2
PGRMC1	03_04_PG1_	Q96LJ7	2
PGRMC1	03_04_PG1_	Q99943	2
PGRMC1	03_04_PG1_	Q9BRX8	2
PGRMC1	03_04_PG1_	Q9BXS4	2
PGRMC1	03_04_PG1_	Q9NVV0	2
PGRMC1	03_04_PG1_	Q9P0J0	2
PGRMC1	03_04_PG1_	Q9Y4F1	2
PGRMC1	03_04_PG1_	Q9Y6K0	2
PGRMC1	03_04_PG1_	O00746	2
PGRMC1	03_04_PG1_	O14980	2
PGRMC1	03_04_PG1_	O15258	2
PGRMC1	03_04_PG1_	O43674	2
PGRMC1	03_04_PG1_	O43678	2
PGRMC1	03_04_PG1_	O60749	2
PGRMC1	03_04_PG1_	O95169	2
PGRMC1	03_04_PG1_	O95197	2
PGRMC1	03_04_PG1_	P02787	2
PGRMC1	03_04_PG1_	P0DMV8	2
PGRMC1	03_04_PG1_	P0DMV9	2
PGRMC1	03_04_PG1_	P10606	2
PGRMC1	03_04_PG1_	P11233	2
PGRMC1	03_04_PG1_	P18085	2
PGRMC1	03_04_PG1_	P30825	2
PGRMC1	03_04_PG1_	P31689	2
PGRMC1	03_04_PG1_	P40926	2
PGRMC1	03_04_PG1_	P51149	2
PGRMC1	03_04_PG1_	P56385	2
PGRMC1	03_04_PG1_	P60866	2
PGRMC1	03_04_PG1_	P62805	2
PGRMC1	03_04_PG1_	P69905	2
PGRMC1	03_04_PG1_	Q12981	2
PGRMC1	03_04_PG1_	Q13510	2
PGRMC1	03_04_PG1_	Q14204	2
PGRMC1	03_04_PG1_	Q14CZ7	2
PGRMC1	03_04_PG1_	Q15166	2
PGRMC1	03_04_PG1_	Q5T3F8	2
PGRMC1	03_04_PG1_	Q6PML9	2
PGRMC1	03_04_PG1_	Q6UX07	2
PGRMC1	03_04_PG1_	Q86UL3	2
PGRMC1	03_04_PG1_	Q86UT6	2
PGRMC1	03_04_PG1_	Q8WUD1	2
PGRMC1	03_04_PG1_	Q8WWC4	2
PGRMC1	03_04_PG1_	Q96GC9	2
PGRMC1	03_04_PG1_	Q99519	2
PGRMC1	03_04_PG1_	Q9BSD7	2
PGRMC1	03_04_PG1_	Q9BWM7	2
PGRMC1	03_04_PG1_	Q9BXI6	2
PGRMC1	03_04_PG1_	Q9H300	2
PGRMC1	03_04_PG1_	Q9H330	2
PGRMC1	03_04_PG1_	Q9NQ84	2
PGRMC1	03_04_PG1_	Q9NUI1	2
PGRMC1	03_04_PG1_	Q9NUT2	2
PGRMC1	03_04_PG1_	Q9UGH3	2
PGRMC1	03_04_PG1_	Q9UI09	2
PGRMC1	03_04_PG1_	Q9UL26	2
PGRMC1	03_04_PG1_	Q9Y2R9	2
PGRMC1	03_04_PG1_	Q9Y6N5	2
PGRMC1	03_04_PG1_	O00567	2
PGRMC1	03_04_PG1_	O14561	2
PGRMC1	03_04_PG1_	O15320	2
PGRMC1	03_04_PG1_	O43402	2
PGRMC1	03_04_PG1_	O43708	2
PGRMC1	03_04_PG1_	O43772	2
PGRMC1	03_04_PG1_	O43920	2
PGRMC1	03_04_PG1_	O75390	2
PGRMC1	03_04_PG1_	O76013	2
PGRMC1	03_04_PG1_	O94766	2
PGRMC1	03_04_PG1_	P01040	2
PGRMC1	03_04_PG1_	P09622	2
PGRMC1	03_04_PG1_	P11172	2
PGRMC1	03_04_PG1_	P13473	2
PGRMC1	03_04_PG1_	P15531	2
PGRMC1	03_04_PG1_	P16219	2
PGRMC1	03_04_PG1_	P17152	2
PGRMC1	03_04_PG1_	P19823	2
PGRMC1	03_04_PG1_	P22392	2
PGRMC1	03_04_PG1_	P27544	2
PGRMC1	03_04_PG1_	P31930	2
PGRMC1	03_04_PG1_	P34897	2
PGRMC1	03_04_PG1_	P36404	2
PGRMC1	03_04_PG1_	P36969	2
PGRMC1	03_04_PG1_	P37173	2
PGRMC1	03_04_PG1_	P40616	2
PGRMC1	03_04_PG1_	P41250	2
PGRMC1	03_04_PG1_	P42126	2
PGRMC1	03_04_PG1_	P51159	2
PGRMC1	03_04_PG1_	P53597	2
PGRMC1	03_04_PG1_	P54136	2
PGRMC1	03_04_PG1_	P62258	2
PGRMC1	03_04_PG1_	P62280	2
PGRMC1	03_04_PG1_	P62937	2
PGRMC1	03_04_PG1_	P63092	2
PGRMC1	03_04_PG1_	Q00839	2
PGRMC1	03_04_PG1_	Q07817	2
PGRMC1	03_04_PG1_	Q07820	2
PGRMC1	03_04_PG1_	Q07973	2
PGRMC1	03_04_PG1_	Q10713	2
PGRMC1	03_04_PG1_	Q12846	2
PGRMC1	03_04_PG1_	Q12893	2
PGRMC1	03_04_PG1_	Q13011	2
PGRMC1	03_04_PG1_	Q15758	2
PGRMC1	03_04_PG1_	Q2TAA5	2
PGRMC1	03_04_PG1_	Q5JWF2	2
PGRMC1	03_04_PG1_	Q5ST30	2
PGRMC1	03_04_PG1_	Q5SWX8	2
PGRMC1	03_04_PG1_	Q6Y1H2	2
PGRMC1	03_04_PG1_	Q7L0Y3	2
PGRMC1	03_04_PG1_	Q7Z6M4	2
PGRMC1	03_04_PG1_	Q86YH6	2
PGRMC1	03_04_PG1_	Q8N2F6	2
PGRMC1	03_04_PG1_	Q8N4Q0	2
PGRMC1	03_04_PG1_	Q8NCN5	2
PGRMC1	03_04_PG1_	Q8NFT2	2
PGRMC1	03_04_PG1_	Q8WVM0	2
PGRMC1	03_04_PG1_	Q92621	2
PGRMC1	03_04_PG1_	Q969W1	2
PGRMC1	03_04_PG1_	Q969Z3	2
PGRMC1	03_04_PG1_	Q96B77	2
PGRMC1	03_04_PG1_	Q96CM8	2
PGRMC1	03_04_PG1_	Q96D53	2
PGRMC1	03_04_PG1_	Q96EC8	2
PGRMC1	03_04_PG1_	Q96EL2	2
PGRMC1	03_04_PG1_	Q96HY6	2
PGRMC1	03_04_PG1_	Q96K37	2
PGRMC1	03_04_PG1_	Q96MH6	2
PGRMC1	03_04_PG1_	Q96RP9	2
PGRMC1	03_04_PG1_	Q96RT6	2
PGRMC1	03_04_PG1_	Q99536	2
PGRMC1	03_04_PG1_	Q9BRQ8	2
PGRMC1	03_04_PG1_	Q9H490	2
PGRMC1	03_04_PG1_	Q9H8M1	2
PGRMC1	03_04_PG1_	Q9NP92	2
PGRMC1	03_04_PG1_	Q9NSB4	2
PGRMC1	03_04_PG1_	Q9NUB1	2
PGRMC1	03_04_PG1_	Q9NX57	2
PGRMC1	03_04_PG1_	Q9NYZ1	2
PGRMC1	03_04_PG1_	Q9UL12	2
PGRMC1	03_04_PG1_	Q9Y2X3	2
PGRMC1	03_04_PG1_	Q9Y5L4	2
PGRMC1	03_04_PG1_T	O00264	161
PGRMC1	03_04_PG1_T	contaminant_INT-STD1	147
PGRMC1	03_04_PG1_T	P04114	79
PGRMC1	03_04_PG1_T	P04264	61
PGRMC1	03_04_PG1_T	P28288	60
PGRMC1	03_04_PG1_T	P16615	59
PGRMC1	03_04_PG1_T	P11717	58
PGRMC1	03_04_PG1_T	P42704	53
PGRMC1	03_04_PG1_T	P78527	50
PGRMC1	03_04_PG1_T	P05023	49
PGRMC1	03_04_PG1_T	P35232	48
PGRMC1	03_04_PG1_T	contaminant_KERATIN22	47
PGRMC1	03_04_PG1_T	P35908	47
PGRMC1	03_04_PG1_T	Q07065	45
PGRMC1	03_04_PG1_T	contaminant_KERATIN03	45
PGRMC1	03_04_PG1_T	P13645	45
PGRMC1	03_04_PG1_T	P35527	40
PGRMC1	03_04_PG1_T	P04843	36
PGRMC1	03_04_PG1_T	P25705	34
PGRMC1	03_04_PG1_T	P02538	34
PGRMC1	03_04_PG1_T	P48668	34
PGRMC1	03_04_PG1_T	P04259	34
PGRMC1	03_04_PG1_T	P10809	33
PGRMC1	03_04_PG1_T	Q99623	32
PGRMC1	03_04_PG1_T	Q92616	32
PGRMC1	03_04_PG1_T	P38646	31
PGRMC1	03_04_PG1_T	Q16891	30
PGRMC1	03_04_PG1_T	P11021	30
PGRMC1	03_04_PG1_T	P13647	29
PGRMC1	03_04_PG1_T	Q00325	27
PGRMC1	03_04_PG1_T	P02533	27
PGRMC1	03_04_PG1_T	P12236	26
PGRMC1	03_04_PG1_T	P45880	26
PGRMC1	03_04_PG1_T	P49411	26
PGRMC1	03_04_PG1_T	contaminant_GR78_HUMAN	26
PGRMC1	03_04_PG1_T	P33897	25
PGRMC1	03_04_PG1_T	O15173	24
PGRMC1	03_04_PG1_T	P21796	24
PGRMC1	03_04_PG1_T	O60716	24
PGRMC1	03_04_PG1_T	P05141	23
PGRMC1	03_04_PG1_T	Q9UJS0	23
PGRMC1	03_04_PG1_T	P50416	23
PGRMC1	03_04_PG1_T	Q9ULC5	23
PGRMC1	03_04_PG1_T	Q7Z2K6	23
PGRMC1	03_04_PG1_T	O95573	23
PGRMC1	03_04_PG1_T	P14625	22
PGRMC1	03_04_PG1_T	P08779	21
PGRMC1	03_04_PG1_T	Q15392	21
PGRMC1	03_04_PG1_T	Q9Y4W6	20
PGRMC1	03_04_PG1_T	P33121	20
PGRMC1	03_04_PG1_T	P60709	20
PGRMC1	03_04_PG1_T	P63261	20
PGRMC1	03_04_PG1_T	P36542	20
PGRMC1	03_04_PG1_T	P46459	20
PGRMC1	03_04_PG1_T	Q8TB61	20
PGRMC1	03_04_PG1_T	O94874	20
PGRMC1	03_04_PG1_T	O60313	19
PGRMC1	03_04_PG1_T	P20020	19
PGRMC1	03_04_PG1_T	O96011	19
PGRMC1	03_04_PG1_T	P04233	19
PGRMC1	03_04_PG1_T	P12235	18
PGRMC1	03_04_PG1_T	P46977	18
PGRMC1	03_04_PG1_T	P33527	17
PGRMC1	03_04_PG1_T	Q9BY49	17
PGRMC1	03_04_PG1_T	P08195	17
PGRMC1	03_04_PG1_T	P53985	17
PGRMC1	03_04_PG1_T	P68032	16
PGRMC1	03_04_PG1_T	P68133	16
PGRMC1	03_04_PG1_T	P09543	16
PGRMC1	03_04_PG1_T	Q9UBX3	16
PGRMC1	03_04_PG1_T	Q9NX63	16
PGRMC1	03_04_PG1_T	Q9NZ01	16
PGRMC1	03_04_PG1_T	Q13724	16
PGRMC1	03_04_PG1_T	P03928	15
PGRMC1	03_04_PG1_T	contaminant_KERATIN12	15
PGRMC1	03_04_PG1_T	P52732	15
PGRMC1	03_04_PG1_T	Q08426	15
PGRMC1	03_04_PG1_T	P06576	14
PGRMC1	03_04_PG1_T	Q9Y277	14
PGRMC1	03_04_PG1_T	P23634	14
PGRMC1	03_04_PG1_T	P17987	14
PGRMC1	03_04_PG1_T	Q92896	14
PGRMC1	03_04_PG1_T	P15924	14
PGRMC1	03_04_PG1_T	O75746	13
PGRMC1	03_04_PG1_T	P28331	13
PGRMC1	03_04_PG1_T	P53007	13
PGRMC1	03_04_PG1_T	Q8NBX0	13
PGRMC1	03_04_PG1_T	P02649	13
PGRMC1	03_04_PG1_T	Q9H3G5	13
PGRMC1	03_04_PG1_T	Q13268	13
PGRMC1	03_04_PG1_T	Q16850	13
PGRMC1	03_04_PG1_T	Q96A33	13
PGRMC1	03_04_PG1_T	P02768	13
PGRMC1	03_04_PG1_T	P07237	13
PGRMC1	03_04_PG1_T	Q6NUQ4	13
PGRMC1	03_04_PG1_T	O95470	12
PGRMC1	03_04_PG1_T	Q5T160	12
PGRMC1	03_04_PG1_T	Q5T9A4	12
PGRMC1	03_04_PG1_T	Q9NVI7	12
PGRMC1	03_04_PG1_T	P07858	12
PGRMC1	03_04_PG1_T	P27824	12
PGRMC1	03_04_PG1_T	P08559	12
PGRMC1	03_04_PG1_T	P53621	12
PGRMC1	03_04_PG1_T	Q9HD20	12
PGRMC1	03_04_PG1_T	P30101	12
PGRMC1	03_04_PG1_T	P39656	12
PGRMC1	03_04_PG1_T	Q9UBM7	12
PGRMC1	03_04_PG1_T	P23396	12
PGRMC1	03_04_PG1_T	Q9BTZ2	12
PGRMC1	03_04_PG1_T	P04844	12
PGRMC1	03_04_PG1_T	Q15262	12
PGRMC1	03_04_PG1_T	P62879	12
PGRMC1	03_04_PG1_T	Q7Z794	12
PGRMC1	03_04_PG1_T	Q6NUM9	12
PGRMC1	03_04_PG1_T	P62873	12
PGRMC1	03_04_PG1_T	P01024	12
PGRMC1	03_04_PG1_T	P45954	11
PGRMC1	03_04_PG1_T	Q9P2R7	11
PGRMC1	03_04_PG1_T	O60488	11
PGRMC1	03_04_PG1_T	Q9P035	11
PGRMC1	03_04_PG1_T	Q3SXM5	11
PGRMC1	03_04_PG1_T	Q5JPH6	11
PGRMC1	03_04_PG1_T	Q9BTV4	11
PGRMC1	03_04_PG1_T	O15427	11
PGRMC1	03_04_PG1_T	O75477	11
PGRMC1	03_04_PG1_T	O94905	11
PGRMC1	03_04_PG1_T	Q8N2K0	11
PGRMC1	03_04_PG1_T	Q9HD45	11
PGRMC1	03_04_PG1_T	Q14165	11
PGRMC1	03_04_PG1_T	Q9BPW8	11
PGRMC1	03_04_PG1_T	Q14571	11
PGRMC1	03_04_PG1_T	contaminant_KERATIN20	11
PGRMC1	03_04_PG1_T	P02679	11
PGRMC1	03_04_PG1_T	Q8WUY1	11
PGRMC1	03_04_PG1_T	P11498	10
PGRMC1	03_04_PG1_T	P40939	10
PGRMC1	03_04_PG1_T	Q9NYY8	10
PGRMC1	03_04_PG1_T	P55084	10
PGRMC1	03_04_PG1_T	Q02978	10
PGRMC1	03_04_PG1_T	P61619	10
PGRMC1	03_04_PG1_T	Q9GZT3	10
PGRMC1	03_04_PG1_T	P51648	10
PGRMC1	03_04_PG1_T	P16435	10
PGRMC1	03_04_PG1_T	Q12797	10
PGRMC1	03_04_PG1_T	Q8NBQ5	10
PGRMC1	03_04_PG1_T	O00461	10
PGRMC1	03_04_PG1_T	Q8N5K1	10
PGRMC1	03_04_PG1_T	O94826	10
PGRMC1	03_04_PG1_T	Q92544	10
PGRMC1	03_04_PG1_T	Q9P2E9	10
PGRMC1	03_04_PG1_T	P11310	9
PGRMC1	03_04_PG1_T	P48735	9
PGRMC1	03_04_PG1_T	P08238	9
PGRMC1	03_04_PG1_T	Q7L8L6	9
PGRMC1	03_04_PG1_T	O95140	9
PGRMC1	03_04_PG1_T	Q969Z0	9
PGRMC1	03_04_PG1_T	P08754	9
PGRMC1	03_04_PG1_T	P22413	9
PGRMC1	03_04_PG1_T	P51654	9
PGRMC1	03_04_PG1_T	Q9Y6C9	9
PGRMC1	03_04_PG1_T	Q9UJZ1	9
PGRMC1	03_04_PG1_T	Q9Y4P3	9
PGRMC1	03_04_PG1_T	P04899	9
PGRMC1	03_04_PG1_T	P24539	9
PGRMC1	03_04_PG1_T	P62269	9
PGRMC1	03_04_PG1_T	Q53GQ0	9
PGRMC1	03_04_PG1_T	P01892	9
PGRMC1	03_04_PG1_T	P10316	9
PGRMC1	03_04_PG1_T	P57088	9
PGRMC1	03_04_PG1_T	Q9BT22	9
PGRMC1	03_04_PG1_T	P51148	9
PGRMC1	03_04_PG1_T	Q8NET6	9
PGRMC1	03_04_PG1_T	O75110	9
PGRMC1	03_04_PG1_T	P12035	9
PGRMC1	03_04_PG1_T	P37268	9
PGRMC1	03_04_PG1_T	Q6NSJ0	9
PGRMC1	03_04_PG1_T	P23458	8
PGRMC1	03_04_PG1_T	P30038	8
PGRMC1	03_04_PG1_T	Q9Y5M8	8
PGRMC1	03_04_PG1_T	contaminant_KERATIN10	8
PGRMC1	03_04_PG1_T	P98194	8
PGRMC1	03_04_PG1_T	O43795	8
PGRMC1	03_04_PG1_T	P68104	8
PGRMC1	03_04_PG1_T	Q5VTE0	8
PGRMC1	03_04_PG1_T	P13646	8
PGRMC1	03_04_PG1_T	O43861	8
PGRMC1	03_04_PG1_T	O95292	8
PGRMC1	03_04_PG1_T	Q15070	8
PGRMC1	03_04_PG1_T	Q99442	8
PGRMC1	03_04_PG1_T	O15269	8
PGRMC1	03_04_PG1_T	O95298	8
PGRMC1	03_04_PG1_T	P62249	8
PGRMC1	03_04_PG1_T	Q9NZ08	8
PGRMC1	03_04_PG1_T	P38435	8
PGRMC1	03_04_PG1_T	A2RRP1	8
PGRMC1	03_04_PG1_T	contaminant_UBIQUITIN08	8
PGRMC1	03_04_PG1_T	O00469	8
PGRMC1	03_04_PG1_T	O00767	8
PGRMC1	03_04_PG1_T	P0CG47	8
PGRMC1	03_04_PG1_T	P0CG48	8
PGRMC1	03_04_PG1_T	P62979	8
PGRMC1	03_04_PG1_T	P62987	8
PGRMC1	03_04_PG1_T	Q5VV42	8
PGRMC1	03_04_PG1_T	Q9BU23	8
PGRMC1	03_04_PG1_T	P32189	7
PGRMC1	03_04_PG1_T	Q9H845	7
PGRMC1	03_04_PG1_T	P05091	7
PGRMC1	03_04_PG1_T	Q6ZNB6	7
PGRMC1	03_04_PG1_T	Q9Y305	7
PGRMC1	03_04_PG1_T	P27144	7
PGRMC1	03_04_PG1_T	Q9NXS2	7
PGRMC1	03_04_PG1_T	Q9Y512	7
PGRMC1	03_04_PG1_T	P49821	7
PGRMC1	03_04_PG1_T	P51571	7
PGRMC1	03_04_PG1_T	Q8IXI2	7
PGRMC1	03_04_PG1_T	Q9HCU5	7
PGRMC1	03_04_PG1_T	Q9NUQ2	7
PGRMC1	03_04_PG1_T	Q9UQ90	7
PGRMC1	03_04_PG1_T	P51572	7
PGRMC1	03_04_PG1_T	Q03519	7
PGRMC1	03_04_PG1_T	Q53EP0	7
PGRMC1	03_04_PG1_T	Q9UM00	7
PGRMC1	03_04_PG1_T	O75323	7
PGRMC1	03_04_PG1_T	Q96HS1	7
PGRMC1	03_04_PG1_T	O43852	7
PGRMC1	03_04_PG1_T	P63000	7
PGRMC1	03_04_PG1_T	Q99805	7
PGRMC1	03_04_PG1_T	O15321	7
PGRMC1	03_04_PG1_T	O75907	7
PGRMC1	03_04_PG1_T	P18031	7
PGRMC1	03_04_PG1_T	P23378	7
PGRMC1	03_04_PG1_T	P49368	7
PGRMC1	03_04_PG1_T	Q13308	7
PGRMC1	03_04_PG1_T	Q7RTS7	7
PGRMC1	03_04_PG1_T	P13667	7
PGRMC1	03_04_PG1_T	O75462	7
PGRMC1	03_04_PG1_T	P05534	7
PGRMC1	03_04_PG1_T	P10321	7
PGRMC1	03_04_PG1_T	P30447	7
PGRMC1	03_04_PG1_T	P30508	7
PGRMC1	03_04_PG1_T	P62424	7
PGRMC1	03_04_PG1_T	Q07000	7
PGRMC1	03_04_PG1_T	Q14CN4	7
PGRMC1	03_04_PG1_T	Q29963	7
PGRMC1	03_04_PG1_T	Q86Y46	7
PGRMC1	03_04_PG1_T	Q969N2	7
PGRMC1	03_04_PG1_T	Q9NXV2	7
PGRMC1	03_04_PG1_T	P31040	6
PGRMC1	03_04_PG1_T	Q8NI60	6
PGRMC1	03_04_PG1_T	Q6UXV4	6
PGRMC1	03_04_PG1_T	Q9Y619	6
PGRMC1	03_04_PG1_T	O43837	6
PGRMC1	03_04_PG1_T	P00367	6
PGRMC1	03_04_PG1_T	P07306	6
PGRMC1	03_04_PG1_T	P49448	6
PGRMC1	03_04_PG1_T	P35613	6
PGRMC1	03_04_PG1_T	Q9P0L0	6
PGRMC1	03_04_PG1_T	Q9UGP8	6
PGRMC1	03_04_PG1_T	O15260	6
PGRMC1	03_04_PG1_T	O60701	6
PGRMC1	03_04_PG1_T	O75947	6
PGRMC1	03_04_PG1_T	O95299	6
PGRMC1	03_04_PG1_T	P08183	6
PGRMC1	03_04_PG1_T	P11177	6
PGRMC1	03_04_PG1_T	P30519	6
PGRMC1	03_04_PG1_T	Q8NBN7	6
PGRMC1	03_04_PG1_T	Q99832	6
PGRMC1	03_04_PG1_T	Q9H3K2	6
PGRMC1	03_04_PG1_T	O75127	6
PGRMC1	03_04_PG1_T	O95831	6
PGRMC1	03_04_PG1_T	Q6P1M0	6
PGRMC1	03_04_PG1_T	Q8WUK0	6
PGRMC1	03_04_PG1_T	Q9Y4L1	6
PGRMC1	03_04_PG1_T	P07900	6
PGRMC1	03_04_PG1_T	P32322	6
PGRMC1	03_04_PG1_T	Q6IAN0	6
PGRMC1	03_04_PG1_T	Q6P3W7	6
PGRMC1	03_04_PG1_T	Q8N766	6
PGRMC1	03_04_PG1_T	Q8TCT9	6
PGRMC1	03_04_PG1_T	Q96N66	6
PGRMC1	03_04_PG1_T	Q9H9S3	6
PGRMC1	03_04_PG1_T	Q9NXW2	6
PGRMC1	03_04_PG1_T	P39019	6
PGRMC1	03_04_PG1_T	P50895	6
PGRMC1	03_04_PG1_T	Q02318	6
PGRMC1	03_04_PG1_T	Q8NBM4	6
PGRMC1	03_04_PG1_T	Q9UI12	6
PGRMC1	03_04_PG1_T	P00533	6
PGRMC1	03_04_PG1_T	P16188	6
PGRMC1	03_04_PG1_T	P30460	6
PGRMC1	03_04_PG1_T	P30480	6
PGRMC1	03_04_PG1_T	Q08380	6
PGRMC1	03_04_PG1_T	Q10472	6
PGRMC1	03_04_PG1_T	Q86UB9	6
PGRMC1	03_04_PG1_T	Q8IWA4	6
PGRMC1	03_04_PG1_T	Q8TAV3	6
PGRMC1	03_04_PG1_T	Q96HD1	6
PGRMC1	03_04_PG1_T	Q9UL46	6
PGRMC1	03_04_PG1_T	P11166	5
PGRMC1	03_04_PG1_T	A3KMH1	5
PGRMC1	03_04_PG1_T	P68363	5
PGRMC1	03_04_PG1_T	Q53H12	5
PGRMC1	03_04_PG1_T	Q6NXT6	5
PGRMC1	03_04_PG1_T	Q71U36	5
PGRMC1	03_04_PG1_T	Q9BQE3	5
PGRMC1	03_04_PG1_T	P05026	5
PGRMC1	03_04_PG1_T	Q02252	5
PGRMC1	03_04_PG1_T	Q16795	5
PGRMC1	03_04_PG1_T	O76031	5
PGRMC1	03_04_PG1_T	P07437	5
PGRMC1	03_04_PG1_T	P48047	5
PGRMC1	03_04_PG1_T	Q8NBU5	5
PGRMC1	03_04_PG1_T	Q9NTX5	5
PGRMC1	03_04_PG1_T	O00483	5
PGRMC1	03_04_PG1_T	O15091	5
PGRMC1	03_04_PG1_T	P84095	5
PGRMC1	03_04_PG1_T	Q13748	5
PGRMC1	03_04_PG1_T	Q14573	5
PGRMC1	03_04_PG1_T	Q9Y3L5	5
PGRMC1	03_04_PG1_T	P50454	5
PGRMC1	03_04_PG1_T	Q7Z403	5
PGRMC1	03_04_PG1_T	Q9H9B4	5
PGRMC1	03_04_PG1_T	Q9HD23	5
PGRMC1	03_04_PG1_T	Q9NRZ7	5
PGRMC1	03_04_PG1_T	Q9UHG3	5
PGRMC1	03_04_PG1_T	O00400	5
PGRMC1	03_04_PG1_T	O15270	5
PGRMC1	03_04_PG1_T	P46782	5
PGRMC1	03_04_PG1_T	P51798	5
PGRMC1	03_04_PG1_T	P60763	5
PGRMC1	03_04_PG1_T	P62070	5
PGRMC1	03_04_PG1_T	Q5T4D3	5
PGRMC1	03_04_PG1_T	Q6P1Q0	5
PGRMC1	03_04_PG1_T	Q92887	5
PGRMC1	03_04_PG1_T	Q96AG4	5
PGRMC1	03_04_PG1_T	Q9BSK2	5
PGRMC1	03_04_PG1_T	Q9H0U3	5
PGRMC1	03_04_PG1_T	Q9NRK6	5
PGRMC1	03_04_PG1_T	Q9NTJ5	5
PGRMC1	03_04_PG1_T	Q9NVJ2	5
PGRMC1	03_04_PG1_T	Q9NX40	5
PGRMC1	03_04_PG1_T	Q5XKE5	5
PGRMC1	03_04_PG1_T	A0FGR8	5
PGRMC1	03_04_PG1_T	O14681	5
PGRMC1	03_04_PG1_T	O43175	5
PGRMC1	03_04_PG1_T	P23284	5
PGRMC1	03_04_PG1_T	P36578	5
PGRMC1	03_04_PG1_T	Q13505	5
PGRMC1	03_04_PG1_T	Q8TBM8	5
PGRMC1	03_04_PG1_T	Q969X5	5
PGRMC1	03_04_PG1_T	Q96BQ5	5
PGRMC1	03_04_PG1_T	Q9Y679	5
PGRMC1	03_04_PG1_T	P02671	5
PGRMC1	03_04_PG1_T	O75380	5
PGRMC1	03_04_PG1_T	O75695	5
PGRMC1	03_04_PG1_T	O76024	5
PGRMC1	03_04_PG1_T	O95674	5
PGRMC1	03_04_PG1_T	P07814	5
PGRMC1	03_04_PG1_T	P07947	5
PGRMC1	03_04_PG1_T	P08574	5
PGRMC1	03_04_PG1_T	P08697	5
PGRMC1	03_04_PG1_T	P61020	5
PGRMC1	03_04_PG1_T	P62820	5
PGRMC1	03_04_PG1_T	P63218	5
PGRMC1	03_04_PG1_T	Q02878	5
PGRMC1	03_04_PG1_T	Q13884	5
PGRMC1	03_04_PG1_T	Q14257	5
PGRMC1	03_04_PG1_T	Q14739	5
PGRMC1	03_04_PG1_T	Q15084	5
PGRMC1	03_04_PG1_T	Q15629	5
PGRMC1	03_04_PG1_T	Q6YN16	5
PGRMC1	03_04_PG1_T	Q6ZXV5	5
PGRMC1	03_04_PG1_T	Q70UQ0	5
PGRMC1	03_04_PG1_T	Q86VP6	5
PGRMC1	03_04_PG1_T	Q8IYS2	5
PGRMC1	03_04_PG1_T	Q8WVC6	5
PGRMC1	03_04_PG1_T	Q92667	5
PGRMC1	03_04_PG1_T	Q96AQ6	5
PGRMC1	03_04_PG1_T	Q96JB5	5
PGRMC1	03_04_PG1_T	Q96S52	5
PGRMC1	03_04_PG1_T	Q9BRQ6	5
PGRMC1	03_04_PG1_T	Q9BVG9	5
PGRMC1	03_04_PG1_T	Q9BX95	5
PGRMC1	03_04_PG1_T	Q9NUV7	5
PGRMC1	03_04_PG1_T	Q9UBV2	5
PGRMC1	03_04_PG1_T	Q9UHQ4	5
PGRMC1	03_04_PG1_T	Q9UKV5	5
PGRMC1	03_04_PG1_T	Q9H936	4
PGRMC1	03_04_PG1_T	P13073	4
PGRMC1	03_04_PG1_T	Q9UH62	4
PGRMC1	03_04_PG1_T	P30837	4
PGRMC1	03_04_PG1_T	Q9BQG0	4
PGRMC1	03_04_PG1_T	P10114	4
PGRMC1	03_04_PG1_T	P61225	4
PGRMC1	03_04_PG1_T	P35606	4
PGRMC1	03_04_PG1_T	Q7L5N7	4
PGRMC1	03_04_PG1_T	O14773	4
PGRMC1	03_04_PG1_T	O75027	4
PGRMC1	03_04_PG1_T	O95255	4
PGRMC1	03_04_PG1_T	P05362	4
PGRMC1	03_04_PG1_T	P24752	4
PGRMC1	03_04_PG1_T	P37059	4
PGRMC1	03_04_PG1_T	P62826	4
PGRMC1	03_04_PG1_T	Q15293	4
PGRMC1	03_04_PG1_T	Q9H1K4	4
PGRMC1	03_04_PG1_T	Q9HDC9	4
PGRMC1	03_04_PG1_T	Q9NVH1	4
PGRMC1	03_04_PG1_T	Q9NZJ7	4
PGRMC1	03_04_PG1_T	O00330	4
PGRMC1	03_04_PG1_T	O95870	4
PGRMC1	03_04_PG1_T	O96000	4
PGRMC1	03_04_PG1_T	P48643	4
PGRMC1	03_04_PG1_T	P49748	4
PGRMC1	03_04_PG1_T	P61221	4
PGRMC1	03_04_PG1_T	P61586	4
PGRMC1	03_04_PG1_T	Q06830	4
PGRMC1	03_04_PG1_T	Q15155	4
PGRMC1	03_04_PG1_T	Q2PZI1	4
PGRMC1	03_04_PG1_T	Q8TCJ2	4
PGRMC1	03_04_PG1_T	Q969V5	4
PGRMC1	03_04_PG1_T	Q96TA2	4
PGRMC1	03_04_PG1_T	Q9NWS8	4
PGRMC1	03_04_PG1_T	O60762	4
PGRMC1	03_04_PG1_T	P20339	4
PGRMC1	03_04_PG1_T	P43307	4
PGRMC1	03_04_PG1_T	P50990	4
PGRMC1	03_04_PG1_T	P54886	4
PGRMC1	03_04_PG1_T	P61026	4
PGRMC1	03_04_PG1_T	P78347	4
PGRMC1	03_04_PG1_T	Q6ZRP7	4
PGRMC1	03_04_PG1_T	Q7LGA3	4
PGRMC1	03_04_PG1_T	Q8N6C5	4
PGRMC1	03_04_PG1_T	Q8NE86	4
PGRMC1	03_04_PG1_T	Q8TC12	4
PGRMC1	03_04_PG1_T	Q969V3	4
PGRMC1	03_04_PG1_T	Q9C0E8	4
PGRMC1	03_04_PG1_T	Q9H3N1	4
PGRMC1	03_04_PG1_T	Q9NVC3	4
PGRMC1	03_04_PG1_T	Q9Y2H6	4
PGRMC1	03_04_PG1_T	Q9Y5S1	4
PGRMC1	03_04_PG1_T	A6NCS6	4
PGRMC1	03_04_PG1_T	O00161	4
PGRMC1	03_04_PG1_T	O15031	4
PGRMC1	03_04_PG1_T	O15533	4
PGRMC1	03_04_PG1_T	O60427	4
PGRMC1	03_04_PG1_T	O75955	4
PGRMC1	03_04_PG1_T	O96008	4
PGRMC1	03_04_PG1_T	P00403	4
PGRMC1	03_04_PG1_T	P14923	4
PGRMC1	03_04_PG1_T	P15907	4
PGRMC1	03_04_PG1_T	P28799	4
PGRMC1	03_04_PG1_T	P39023	4
PGRMC1	03_04_PG1_T	P51153	4
PGRMC1	03_04_PG1_T	P56589	4
PGRMC1	03_04_PG1_T	P60953	4
PGRMC1	03_04_PG1_T	P61254	4
PGRMC1	03_04_PG1_T	P62158	4
PGRMC1	03_04_PG1_T	P62829	4
PGRMC1	03_04_PG1_T	P62851	4
PGRMC1	03_04_PG1_T	P62910	4
PGRMC1	03_04_PG1_T	P81605	4
PGRMC1	03_04_PG1_T	Q07020	4
PGRMC1	03_04_PG1_T	Q12983	4
PGRMC1	03_04_PG1_T	Q14318	4
PGRMC1	03_04_PG1_T	Q5BJD5	4
PGRMC1	03_04_PG1_T	Q5D862	4
PGRMC1	03_04_PG1_T	Q6P1S2	4
PGRMC1	03_04_PG1_T	Q8NC54	4
PGRMC1	03_04_PG1_T	Q8NE01	4
PGRMC1	03_04_PG1_T	Q96IX5	4
PGRMC1	03_04_PG1_T	Q9H0U4	4
PGRMC1	03_04_PG1_T	Q9H1X3	4
PGRMC1	03_04_PG1_T	Q9HC21	4
PGRMC1	03_04_PG1_T	Q9NYU2	4
PGRMC1	03_04_PG1_T	Q9UL25	4
PGRMC1	03_04_PG1_T	Q9UNX3	4
PGRMC1	03_04_PG1_T	Q16822	3
PGRMC1	03_04_PG1_T	Q9NSE4	3
PGRMC1	03_04_PG1_T	P38117	3
PGRMC1	03_04_PG1_T	Q53R41	3
PGRMC1	03_04_PG1_T	Q5HYK3	3
PGRMC1	03_04_PG1_T	P21912	3
PGRMC1	03_04_PG1_T	P50213	3
PGRMC1	03_04_PG1_T	Q12931	3
PGRMC1	03_04_PG1_T	O95182	3
PGRMC1	03_04_PG1_T	Q02338	3
PGRMC1	03_04_PG1_T	Q06210	3
PGRMC1	03_04_PG1_T	Q9HBH1	3
PGRMC1	03_04_PG1_T	O75251	3
PGRMC1	03_04_PG1_T	P22695	3
PGRMC1	03_04_PG1_T	Q9BVV7	3
PGRMC1	03_04_PG1_T	Q9H5Q4	3
PGRMC1	03_04_PG1_T	Q9Y3E5	3
PGRMC1	03_04_PG1_T	Q04837	3
PGRMC1	03_04_PG1_T	O94925	3
PGRMC1	03_04_PG1_T	O95168	3
PGRMC1	03_04_PG1_T	P13995	3
PGRMC1	03_04_PG1_T	P21397	3
PGRMC1	03_04_PG1_T	P30050	3
PGRMC1	03_04_PG1_T	P42356	3
PGRMC1	03_04_PG1_T	P51151	3
PGRMC1	03_04_PG1_T	P61247	3
PGRMC1	03_04_PG1_T	P62745	3
PGRMC1	03_04_PG1_T	Q00059	3
PGRMC1	03_04_PG1_T	Q68CQ7	3
PGRMC1	03_04_PG1_T	Q8N697	3
PGRMC1	03_04_PG1_T	Q96CB9	3
PGRMC1	03_04_PG1_T	Q9NXE4	3
PGRMC1	03_04_PG1_T	Q9NZ45	3
PGRMC1	03_04_PG1_T	Q9Y2R0	3
PGRMC1	03_04_PG1_T	Q9Y6M9	3
PGRMC1	03_04_PG1_T	O00217	3
PGRMC1	03_04_PG1_T	O14967	3
PGRMC1	03_04_PG1_T	O75306	3
PGRMC1	03_04_PG1_T	O75431	3
PGRMC1	03_04_PG1_T	P08134	3
PGRMC1	03_04_PG1_T	P42167	3
PGRMC1	03_04_PG1_T	P49755	3
PGRMC1	03_04_PG1_T	P53634	3
PGRMC1	03_04_PG1_T	P56192	3
PGRMC1	03_04_PG1_T	P60468	3
PGRMC1	03_04_PG1_T	P61604	3
PGRMC1	03_04_PG1_T	P62244	3
PGRMC1	03_04_PG1_T	P69849	3
PGRMC1	03_04_PG1_T	Q08257	3
PGRMC1	03_04_PG1_T	Q6P1A2	3
PGRMC1	03_04_PG1_T	Q8TD22	3
PGRMC1	03_04_PG1_T	Q96BM9	3
PGRMC1	03_04_PG1_T	Q96SQ9	3
PGRMC1	03_04_PG1_T	Q9NP72	3
PGRMC1	03_04_PG1_T	Q9Y3B3	3
PGRMC1	03_04_PG1_T	A6NJ78	3
PGRMC1	03_04_PG1_T	O00410	3
PGRMC1	03_04_PG1_T	O14925	3
PGRMC1	03_04_PG1_T	O75964	3
PGRMC1	03_04_PG1_T	O95427	3
PGRMC1	03_04_PG1_T	P04406	3
PGRMC1	03_04_PG1_T	P10620	3
PGRMC1	03_04_PG1_T	P20340	3
PGRMC1	03_04_PG1_T	P46776	3
PGRMC1	03_04_PG1_T	P56556	3
PGRMC1	03_04_PG1_T	P61019	3
PGRMC1	03_04_PG1_T	P61224	3
PGRMC1	03_04_PG1_T	P62834	3
PGRMC1	03_04_PG1_T	Q10471	3
PGRMC1	03_04_PG1_T	Q15006	3
PGRMC1	03_04_PG1_T	Q15363	3
PGRMC1	03_04_PG1_T	Q5SRD1	3
PGRMC1	03_04_PG1_T	Q6PIU2	3
PGRMC1	03_04_PG1_T	Q7Z7B1	3
PGRMC1	03_04_PG1_T	Q8IXB1	3
PGRMC1	03_04_PG1_T	Q8N357	3
PGRMC1	03_04_PG1_T	Q8NBS9	3
PGRMC1	03_04_PG1_T	Q8TAD4	3
PGRMC1	03_04_PG1_T	Q8WUD6	3
PGRMC1	03_04_PG1_T	Q96EY7	3
PGRMC1	03_04_PG1_T	Q96LJ7	3
PGRMC1	03_04_PG1_T	Q99943	3
PGRMC1	03_04_PG1_T	Q9BRX8	3
PGRMC1	03_04_PG1_T	Q9BXS4	3
PGRMC1	03_04_PG1_T	Q9NVV0	3
PGRMC1	03_04_PG1_T	Q9P0J0	3
PGRMC1	03_04_PG1_T	Q9Y4F1	3
PGRMC1	03_04_PG1_T	Q9Y6K0	3
PGRMC1	03_04_PG1_T	A1L0T0	3
PGRMC1	03_04_PG1_T	O14672	3
PGRMC1	03_04_PG1_T	O15228	3
PGRMC1	03_04_PG1_T	O43264	3
PGRMC1	03_04_PG1_T	O75396	3
PGRMC1	03_04_PG1_T	O75976	3
PGRMC1	03_04_PG1_T	O76062	3
PGRMC1	03_04_PG1_T	P02760	3
PGRMC1	03_04_PG1_T	P04035	3
PGRMC1	03_04_PG1_T	P07339	3
PGRMC1	03_04_PG1_T	P07919	3
PGRMC1	03_04_PG1_T	P09669	3
PGRMC1	03_04_PG1_T	P13498	3
PGRMC1	03_04_PG1_T	P14618	3
PGRMC1	03_04_PG1_T	P18621	3
PGRMC1	03_04_PG1_T	P22061	3
PGRMC1	03_04_PG1_T	P27635	3
PGRMC1	03_04_PG1_T	P27797	3
PGRMC1	03_04_PG1_T	P32119	3
PGRMC1	03_04_PG1_T	P35610	3
PGRMC1	03_04_PG1_T	P43007	3
PGRMC1	03_04_PG1_T	P50402	3
PGRMC1	03_04_PG1_T	P50570	3
PGRMC1	03_04_PG1_T	P61006	3
PGRMC1	03_04_PG1_T	P62750	3
PGRMC1	03_04_PG1_T	P62913	3
PGRMC1	03_04_PG1_T	P84098	3
PGRMC1	03_04_PG1_T	Q00610	3
PGRMC1	03_04_PG1_T	Q01650	3
PGRMC1	03_04_PG1_T	Q03518	3
PGRMC1	03_04_PG1_T	Q13370	3
PGRMC1	03_04_PG1_T	Q13620	3
PGRMC1	03_04_PG1_T	Q14254	3
PGRMC1	03_04_PG1_T	Q14534	3
PGRMC1	03_04_PG1_T	Q14681	3
PGRMC1	03_04_PG1_T	Q16698	3
PGRMC1	03_04_PG1_T	Q2TB90	3
PGRMC1	03_04_PG1_T	Q5H8A4	3
PGRMC1	03_04_PG1_T	Q5HYI8	3
PGRMC1	03_04_PG1_T	Q6UWP7	3
PGRMC1	03_04_PG1_T	Q6UX53	3
PGRMC1	03_04_PG1_T	Q71UM5	3
PGRMC1	03_04_PG1_T	Q86T03	3
PGRMC1	03_04_PG1_T	Q86UP2	3
PGRMC1	03_04_PG1_T	Q86YT5	3
PGRMC1	03_04_PG1_T	Q8N1N4	3
PGRMC1	03_04_PG1_T	Q8NC56	3
PGRMC1	03_04_PG1_T	Q8TBR7	3
PGRMC1	03_04_PG1_T	Q8WY22	3
PGRMC1	03_04_PG1_T	Q92504	3
PGRMC1	03_04_PG1_T	Q92643	3
PGRMC1	03_04_PG1_T	Q96A65	3
PGRMC1	03_04_PG1_T	Q96AA3	3
PGRMC1	03_04_PG1_T	Q96BY9	3
PGRMC1	03_04_PG1_T	Q96GQ5	3
PGRMC1	03_04_PG1_T	Q96K19	3
PGRMC1	03_04_PG1_T	Q96KA5	3
PGRMC1	03_04_PG1_T	Q96PB1	3
PGRMC1	03_04_PG1_T	Q99523	3
PGRMC1	03_04_PG1_T	Q99569	3
PGRMC1	03_04_PG1_T	Q99653	3
PGRMC1	03_04_PG1_T	Q99720	3
PGRMC1	03_04_PG1_T	Q9BRK5	3
PGRMC1	03_04_PG1_T	Q9BXJ8	3
PGRMC1	03_04_PG1_T	Q9H4A6	3
PGRMC1	03_04_PG1_T	Q9H8H3	3
PGRMC1	03_04_PG1_T	Q9NP58	3
PGRMC1	03_04_PG1_T	Q9NR77	3
PGRMC1	03_04_PG1_T	Q9P2W9	3
PGRMC1	03_04_PG1_T	Q9P2X0	3
PGRMC1	03_04_PG1_T	Q9UBF2	3
PGRMC1	03_04_PG1_T	Q9ULF5	3
PGRMC1	03_04_PG1_T	Q9Y2G8	3
PGRMC1	03_04_PG1_T	Q9Y3Q3	3
PGRMC1	03_04_PG1_T	Q9Y672	3
PGRMC1	03_04_PG1_T	Q9Y673	3
PGRMC1	03_04_PG1_T	Q5JTH9	2
PGRMC1	03_04_PG1_T	P22570	2
PGRMC1	03_04_PG1_T	contaminant_NRL_1IKFL	2
PGRMC1	03_04_PG1_T	contaminant_S68241	2
PGRMC1	03_04_PG1_T	Q6UB35	2
PGRMC1	03_04_PG1_T	O75691	2
PGRMC1	03_04_PG1_T	P01111	2
PGRMC1	03_04_PG1_T	P13804	2
PGRMC1	03_04_PG1_T	P26440	2
PGRMC1	03_04_PG1_T	Q9H061	2
PGRMC1	03_04_PG1_T	O43181	2
PGRMC1	03_04_PG1_T	O43824	2
PGRMC1	03_04_PG1_T	P49419	2
PGRMC1	03_04_PG1_T	Q08554	2
PGRMC1	03_04_PG1_T	Q6P4A7	2
PGRMC1	03_04_PG1_T	Q8N6M3	2
PGRMC1	03_04_PG1_T	Q9C004	2
PGRMC1	03_04_PG1_T	P01112	2
PGRMC1	03_04_PG1_T	P04181	2
PGRMC1	03_04_PG1_T	P10253	2
PGRMC1	03_04_PG1_T	P11142	2
PGRMC1	03_04_PG1_T	P24390	2
PGRMC1	03_04_PG1_T	P27105	2
PGRMC1	03_04_PG1_T	P33947	2
PGRMC1	03_04_PG1_T	P35914	2
PGRMC1	03_04_PG1_T	P50991	2
PGRMC1	03_04_PG1_T	Q4G0N4	2
PGRMC1	03_04_PG1_T	Q53S58	2
PGRMC1	03_04_PG1_T	Q5HYI7	2
PGRMC1	03_04_PG1_T	Q8N442	2
PGRMC1	03_04_PG1_T	Q96I99	2
PGRMC1	03_04_PG1_T	Q96JJ7	2
PGRMC1	03_04_PG1_T	Q9HBH5	2
PGRMC1	03_04_PG1_T	Q9NPL8	2
PGRMC1	03_04_PG1_T	Q9NQC3	2
PGRMC1	03_04_PG1_T	Q9P2C4	2
PGRMC1	03_04_PG1_T	Q9UDR5	2
PGRMC1	03_04_PG1_T	Q9UKU0	2
PGRMC1	03_04_PG1_T	O00746	2
PGRMC1	03_04_PG1_T	O14980	2
PGRMC1	03_04_PG1_T	O15258	2
PGRMC1	03_04_PG1_T	O43674	2
PGRMC1	03_04_PG1_T	O43678	2
PGRMC1	03_04_PG1_T	O60749	2
PGRMC1	03_04_PG1_T	O95169	2
PGRMC1	03_04_PG1_T	O95197	2
PGRMC1	03_04_PG1_T	P02787	2
PGRMC1	03_04_PG1_T	P0DMV8	2
PGRMC1	03_04_PG1_T	P0DMV9	2
PGRMC1	03_04_PG1_T	P10606	2
PGRMC1	03_04_PG1_T	P11233	2
PGRMC1	03_04_PG1_T	P18085	2
PGRMC1	03_04_PG1_T	P30825	2
PGRMC1	03_04_PG1_T	P31689	2
PGRMC1	03_04_PG1_T	P40926	2
PGRMC1	03_04_PG1_T	P51149	2
PGRMC1	03_04_PG1_T	P56385	2
PGRMC1	03_04_PG1_T	P60866	2
PGRMC1	03_04_PG1_T	P62805	2
PGRMC1	03_04_PG1_T	P69905	2
PGRMC1	03_04_PG1_T	Q12981	2
PGRMC1	03_04_PG1_T	Q13510	2
PGRMC1	03_04_PG1_T	Q14204	2
PGRMC1	03_04_PG1_T	Q14CZ7	2
PGRMC1	03_04_PG1_T	Q15166	2
PGRMC1	03_04_PG1_T	Q5T3F8	2
PGRMC1	03_04_PG1_T	Q6PML9	2
PGRMC1	03_04_PG1_T	Q6UX07	2
PGRMC1	03_04_PG1_T	Q86UL3	2
PGRMC1	03_04_PG1_T	Q86UT6	2
PGRMC1	03_04_PG1_T	Q8WUD1	2
PGRMC1	03_04_PG1_T	Q8WWC4	2
PGRMC1	03_04_PG1_T	Q96GC9	2
PGRMC1	03_04_PG1_T	Q99519	2
PGRMC1	03_04_PG1_T	Q9BSD7	2
PGRMC1	03_04_PG1_T	Q9BWM7	2
PGRMC1	03_04_PG1_T	Q9BXI6	2
PGRMC1	03_04_PG1_T	Q9H300	2
PGRMC1	03_04_PG1_T	Q9H330	2
PGRMC1	03_04_PG1_T	Q9NQ84	2
PGRMC1	03_04_PG1_T	Q9NUI1	2
PGRMC1	03_04_PG1_T	Q9NUT2	2
PGRMC1	03_04_PG1_T	Q9UGH3	2
PGRMC1	03_04_PG1_T	Q9UI09	2
PGRMC1	03_04_PG1_T	Q9UL26	2
PGRMC1	03_04_PG1_T	Q9Y2R9	2
PGRMC1	03_04_PG1_T	Q9Y6N5	2
PGRMC1	03_04_PG1_T	A6NMY6	2
PGRMC1	03_04_PG1_T	B7ZAQ6	2
PGRMC1	03_04_PG1_T	O00116	2
PGRMC1	03_04_PG1_T	O14548	2
PGRMC1	03_04_PG1_T	O14828	2
PGRMC1	03_04_PG1_T	O14949	2
PGRMC1	03_04_PG1_T	O14966	2
PGRMC1	03_04_PG1_T	O14975	2
PGRMC1	03_04_PG1_T	O43292	2
PGRMC1	03_04_PG1_T	O43676	2
PGRMC1	03_04_PG1_T	O43819	2
PGRMC1	03_04_PG1_T	O60683	2
PGRMC1	03_04_PG1_T	O60884	2
PGRMC1	03_04_PG1_T	O75521	2
PGRMC1	03_04_PG1_T	O75751	2
PGRMC1	03_04_PG1_T	O75844	2
PGRMC1	03_04_PG1_T	O75874	2
PGRMC1	03_04_PG1_T	O94923	2
PGRMC1	03_04_PG1_T	O95159	2
PGRMC1	03_04_PG1_T	O95297	2
PGRMC1	03_04_PG1_T	O95754	2
PGRMC1	03_04_PG1_T	O96005	2
PGRMC1	03_04_PG1_T	P00338	2
PGRMC1	03_04_PG1_T	P01130	2
PGRMC1	03_04_PG1_T	P02786	2
PGRMC1	03_04_PG1_T	P04040	2
PGRMC1	03_04_PG1_T	P04075	2
PGRMC1	03_04_PG1_T	P05388	2
PGRMC1	03_04_PG1_T	P07355	2
PGRMC1	03_04_PG1_T	P0C0L4	2
PGRMC1	03_04_PG1_T	P0C0L5	2
PGRMC1	03_04_PG1_T	P0C7P4	2
PGRMC1	03_04_PG1_T	P0CG08	2
PGRMC1	03_04_PG1_T	P11532	2
PGRMC1	03_04_PG1_T	P14209	2
PGRMC1	03_04_PG1_T	P14314	2
PGRMC1	03_04_PG1_T	P14324	2
PGRMC1	03_04_PG1_T	P15586	2
PGRMC1	03_04_PG1_T	P17568	2
PGRMC1	03_04_PG1_T	P20674	2
PGRMC1	03_04_PG1_T	P21860	2
PGRMC1	03_04_PG1_T	P23141	2
PGRMC1	03_04_PG1_T	P23528	2
PGRMC1	03_04_PG1_T	P26373	2
PGRMC1	03_04_PG1_T	P26641	2
PGRMC1	03_04_PG1_T	P27348	2
PGRMC1	03_04_PG1_T	P30049	2
PGRMC1	03_04_PG1_T	P30084	2
PGRMC1	03_04_PG1_T	P33908	2
PGRMC1	03_04_PG1_T	P35637	2
PGRMC1	03_04_PG1_T	P35670	2
PGRMC1	03_04_PG1_T	P36551	2
PGRMC1	03_04_PG1_T	P40429	2
PGRMC1	03_04_PG1_T	P43004	2
PGRMC1	03_04_PG1_T	P46778	2
PGRMC1	03_04_PG1_T	P46779	2
PGRMC1	03_04_PG1_T	P47985	2
PGRMC1	03_04_PG1_T	P48066	2
PGRMC1	03_04_PG1_T	P48651	2
PGRMC1	03_04_PG1_T	P50148	2
PGRMC1	03_04_PG1_T	P51797	2
PGRMC1	03_04_PG1_T	P55061	2
PGRMC1	03_04_PG1_T	P57105	2
PGRMC1	03_04_PG1_T	P60604	2
PGRMC1	03_04_PG1_T	P61803	2
PGRMC1	03_04_PG1_T	P62491	2
PGRMC1	03_04_PG1_T	P62917	2
PGRMC1	03_04_PG1_T	P78310	2
PGRMC1	03_04_PG1_T	P84085	2
PGRMC1	03_04_PG1_T	Q12772	2
PGRMC1	03_04_PG1_T	Q13162	2
PGRMC1	03_04_PG1_T	Q13438	2
PGRMC1	03_04_PG1_T	Q13637	2
PGRMC1	03_04_PG1_T	Q14008	2
PGRMC1	03_04_PG1_T	Q14156	2
PGRMC1	03_04_PG1_T	Q14849	2
PGRMC1	03_04_PG1_T	Q15005	2
PGRMC1	03_04_PG1_T	Q15067	2
PGRMC1	03_04_PG1_T	Q15125	2
PGRMC1	03_04_PG1_T	Q15286	2
PGRMC1	03_04_PG1_T	Q15800	2
PGRMC1	03_04_PG1_T	Q15907	2
PGRMC1	03_04_PG1_T	Q32NB8	2
PGRMC1	03_04_PG1_T	Q5J8M3	2
PGRMC1	03_04_PG1_T	Q5T749	2
PGRMC1	03_04_PG1_T	Q6NVV1	2
PGRMC1	03_04_PG1_T	Q6UWM9	2
PGRMC1	03_04_PG1_T	Q7KZN9	2
PGRMC1	03_04_PG1_T	Q7Z402	2
PGRMC1	03_04_PG1_T	Q7Z434	2
PGRMC1	03_04_PG1_T	Q86SQ9	2
PGRMC1	03_04_PG1_T	Q86U38	2
PGRMC1	03_04_PG1_T	Q86VU5	2
PGRMC1	03_04_PG1_T	Q8IUH4	2
PGRMC1	03_04_PG1_T	Q8IUH5	2
PGRMC1	03_04_PG1_T	Q8IZ52	2
PGRMC1	03_04_PG1_T	Q8N5B7	2
PGRMC1	03_04_PG1_T	Q8NCH0	2
PGRMC1	03_04_PG1_T	Q8NDZ4	2
PGRMC1	03_04_PG1_T	Q8NF37	2
PGRMC1	03_04_PG1_T	Q8NHP8	2
PGRMC1	03_04_PG1_T	Q8NHW5	2
PGRMC1	03_04_PG1_T	Q8TED1	2
PGRMC1	03_04_PG1_T	Q8TEQ8	2
PGRMC1	03_04_PG1_T	Q8WVM8	2
PGRMC1	03_04_PG1_T	Q92536	2
PGRMC1	03_04_PG1_T	Q92542	2
PGRMC1	03_04_PG1_T	Q92804	2
PGRMC1	03_04_PG1_T	Q93063	2
PGRMC1	03_04_PG1_T	Q969M3	2
PGRMC1	03_04_PG1_T	Q96AG3	2
PGRMC1	03_04_PG1_T	Q96BI3	2
PGRMC1	03_04_PG1_T	Q96DX4	2
PGRMC1	03_04_PG1_T	Q96DZ1	2
PGRMC1	03_04_PG1_T	Q96FQ6	2
PGRMC1	03_04_PG1_T	Q96K49	2
PGRMC1	03_04_PG1_T	Q96P63	2
PGRMC1	03_04_PG1_T	Q96S66	2
PGRMC1	03_04_PG1_T	Q96TC7	2
PGRMC1	03_04_PG1_T	Q99424	2
PGRMC1	03_04_PG1_T	Q99584	2
PGRMC1	03_04_PG1_T	Q99624	2
PGRMC1	03_04_PG1_T	Q99828	2
PGRMC1	03_04_PG1_T	Q9BRB3	2
PGRMC1	03_04_PG1_T	Q9BTT6	2
PGRMC1	03_04_PG1_T	Q9BV81	2
PGRMC1	03_04_PG1_T	Q9BVT8	2
PGRMC1	03_04_PG1_T	Q9GZM5	2
PGRMC1	03_04_PG1_T	Q9H2U2	2
PGRMC1	03_04_PG1_T	Q9H553	2
PGRMC1	03_04_PG1_T	Q9H7H0	2
PGRMC1	03_04_PG1_T	Q9H8P0	2
PGRMC1	03_04_PG1_T	Q9HA82	2
PGRMC1	03_04_PG1_T	Q9HBM0	2
PGRMC1	03_04_PG1_T	Q9NQX7	2
PGRMC1	03_04_PG1_T	Q9NVV4	2
PGRMC1	03_04_PG1_T	Q9NYP7	2
PGRMC1	03_04_PG1_T	Q9UKR5	2
PGRMC1	03_04_PG1_T	Q9ULH0	2
PGRMC1	03_04_PG1_T	Q9UNH7	2
PGRMC1	03_04_PG1_T	Q9UPT5	2
PGRMC1	03_04_PG1_T	Q9Y282	2
PGRMC1	03_04_PG1_T	Q9Y285	2
PGRMC1	03_04_PG1_T	Q9Y320	2
PGRMC1	03_04_PG1_T	Q9Y3D7	2
PGRMC1	03_04_PG1_T	Q9Y3U8	2
PGRMC1	03_04_PG1_T	Q9Y5Q0	2
PGRMC1	03_04_PG1_T	Q9Y5Z9	2
PGRMC1	03_04_PG1_T	Q9Y697	2
Control	03_04_EV	contaminant_INT-STD1	242
Control	03_04_EV	P42704	38
Control	03_04_EV	P04264	31
Control	03_04_EV	P35527	24
Control	03_04_EV	contaminant_KERATIN03	23
Control	03_04_EV	P13645	23
Control	03_04_EV	contaminant_KERATIN22	18
Control	03_04_EV	P35908	18
Control	03_04_EV	P02768	17
Control	03_04_EV	P13647	15
Control	03_04_EV	P02533	13
Control	03_04_EV	P02538	11
Control	03_04_EV	P48668	11
Control	03_04_EV	P08779	11
Control	03_04_EV	P04259	11
Control	03_04_EV	P60709	10
Control	03_04_EV	P63261	10
Control	03_04_EV	O00264	8
Control	03_04_EV	O14744	8
Control	03_04_EV	P10809	7
Control	03_04_EV	P68032	7
Control	03_04_EV	contaminant_KERATIN12	7
Control	03_04_EV	contaminant_KERATIN10	7
Control	03_04_EV	P08727	7
Control	03_04_EV	P11021	6
Control	03_04_EV	contaminant_GR78_HUMAN	6
Control	03_04_EV	Q9BY49	6
Control	03_04_EV	P02671	6
Control	03_04_EV	P14625	5
Control	03_04_EV	Q13268	5
Control	03_04_EV	Q9BQA1	5
Control	03_04_EV	P02679	5
Control	03_04_EV	P49411	4
Control	03_04_EV	P07237	4
Control	03_04_EV	Q04837	4
Control	03_04_EV	contaminant_KERATIN20	4
Control	03_04_EV	P38646	3
Control	03_04_EV	P30101	3
Control	03_04_EV	Q13724	3
Control	03_04_EV	P13646	3
Control	03_04_EV	Q7Z794	3
Control	03_04_EV	O75688	3
Control	03_04_EV	P39019	3
Control	03_04_EV	Q5XKE5	3
Control	03_04_EV	Q7RTS7	3
Control	03_04_EV	P02675	3
Control	03_04_EV	P35232	2
Control	03_04_EV	P05023	2
Control	03_04_EV	Q9BTZ2	2
Control	03_04_EV	O43852	2
Control	03_04_EV	P13667	2
Control	03_04_EV	Q15208	2
