# Supplementary material for: Progesterone receptor membrane component 1 (PGRMC1) regulates Heme trafficking through mitochondria-ER junctions
Source: J Inorg Biochem. Author manuscript; Available in PMC 2026 Mar 10. (PMC12973532; doi:10.1016/j.jinorgbio.2025.113093)
Supplement: Table S1: Affinity Purification Raw Data [file NIHMS2137147-supplement-Table_S1__Affinity_Purification_Raw_Data.xlsx]

## Sheet: MEL
preyGene	Max_FC(fold change)	Normalized FC
PGRMC1	55.8289	2
SLC25A12	40.443	1.85998
PGRMC2	23.3718	1.62183
AFG3L2	19.0761	1.53363
TBRG4	18.9251	1.53018
VDAC2	18.3606	1.51703
KRT72	17.9244	1.50658
ABCB7	15.7279	1.44981
RPN1	14.9716	1.42841
APOOL	13.9791	1.39862
LETMD1	13.8427	1.39436
BDH1	12.7912	1.36005
SLC25A13	11.9393	1.33012
NDUFA4	11.9373	1.33005
SEC61A1	11.3686	1.30885
YME1L1	11.3056	1.30643
ABCD3	10.8775	1.28967
ATP2A3	10.3865	1.26961
ABCC1	10.3131	1.26653
ACTA1	10.25	1.26386
ACTG2	10.25	1.26386
ACTC1	10.25	1.26386
ACTA2	10.25	1.26386
SLC16A3	9.67516	1.2388
OPA1	9.47148	1.22956
SLC25A5	9.28478	1.22091
STT3A	9.25747	1.21963
RAB18	9.11893	1.21308
ERLIN2	8.89873	1.20247
PDHA1	8.13056	1.16326
VDAC3	8.05716	1.15932
CALU	8.05509	1.15921
ATP1A3	8.05096	1.15899
NIPSNAP2	7.63534	1.13597
SLC25A11	7.62694	1.13549
SFXN1	7.56194	1.13177
NDUFA10	7.42133	1.12362
ERLIN1	7.4172	1.12338
TUBA1B	7.35413	1.11967
TUBA1A	7.35413	1.11967
TUBA1C	7.35413	1.11967
COX15	7.35206	1.11955
GK	7.28073	1.11532
KRT4	6.99332	1.09782
SLC25A3	6.8884	1.09126
ATP2A2	6.77786	1.08423
RHOT1	6.72037	1.08053
ATAD1	6.7183	1.0804
SLC25A24	6.57356	1.07094
SLC25A22	6.50636	1.06648
WDR47	6.50223	1.0662
ATP1A4	6.36369	1.05685
SLC25A4	6.30678	1.05295
TIMM23	6.29855	1.05238
ECI1	6.22515	1.04729
AGK	6.08248	1.03722
SLC2A1	6.00907	1.03195
ARMC10	5.94187	1.02706
CPT1A	5.88659	1.023
NDUFV1	5.80126	1.01666
CYB5B	5.66272	1.00617
ENO1	5.58932	1.0005
ATP2A1	5.45078	0.989599
ACAD9	5.45078	0.989599
TOMM22	5.44458	0.989105
TOMM70	5.37738	0.983711
ARL8B	5.37531	0.983545
IMMT	5.28386	0.976092
CTSB	5.23471	0.972033
MCCC1	5.23471	0.972033
TAP2	5.23264	0.971862
TECR	5.23264	0.971862
ATP5L	5.0269	0.954441
ALOX5	5.02483	0.954262
NDUFB11	5.02483	0.954262
DNAJB11	5.02277	0.954084
ACADSB	5.02277	0.954084
BAK1	4.95143	0.947871
NDUFS2	4.88216	0.941753
ADCK1	4.88009	0.941569
EMD	4.88009	0.941569
ASAP2	4.87803	0.941385
FASTKD5	4.74155	0.929061
NSF	4.73949	0.928872
SUCLA2	4.73452	0.928416
TNFAIP6	4.66815	0.922286
HAX1	4.60301	0.916183
SCAMP3	4.52755	0.909004
MPC2	4.52755	0.909004
ABCB10	4.52387	0.908651
TMEM160	4.39107	0.895711
TUFM	4.38838	0.895445
FKBP8	4.38694	0.895302
NFS1	4.31767	0.88839
MTX2	4.31767	0.88839
NPEPPS	4.2484	0.881366
DDOST	4.24427	0.880944
SLC25A21	4.21552	0.877991
UQCRFS1	4.10573	0.866531
OXA1L	4.10366	0.866312
COX4I1	3.96719	0.851623
PCK2	3.96719	0.851623
ACSL5	3.96306	0.851171
LETM1	3.89379	0.843513
RPL13A	3.89172	0.843282
SLC3A2	3.82245	0.835483
VIM	3.82038	0.835248
RHOT2	3.75525	0.827779
ESYT2	3.75318	0.82754
ATP2B2	3.75111	0.827301
BCKDHB	3.68184	0.819206
RPL15	3.68184	0.819206
MTX1	3.68184	0.819206
FADS1	3.61051	0.810709
GUF1	3.5433	0.802549
MUT	3.54124	0.802296
GAPDH	3.47324	0.793875
SFXN2	3.4699	0.793458
TUBB4B	3.4699	0.793458
DNAJC11	3.4699	0.793458
PREB	3.4699	0.793458
RAP1A	3.4699	0.793458
SLC1A4	3.46784	0.793199
UTY	3.39857	0.784436
IGF2R	3.39857	0.784436
RPL18	3.33136	0.775762
DNM2	3.3293	0.775493
SQOR	3.3293	0.775493
NRAS	3.3293	0.775493
SEC61B	3.25796	0.766086
RPS14	3.25796	0.766086
PHB2	3.20753	0.759312
NDUFA9	3.18869	0.756753
NDUFV2	3.18869	0.756753
SUCLG1	3.18869	0.756753
CYP20A1	3.18662	0.756472
NDUFS8	3.18662	0.756472
SAMM50	3.12649	0.748197
OAT	3.11942	0.747215
GAA	3.11942	0.747215
SSR1	3.11942	0.747215
FAF2	3.11735	0.746927
STEAP3	3.11529	0.746639
ARF5	3.04602	0.736873
NDUFA13	3.04602	0.736873
RPL27A	3.04602	0.736873
PGAM5	2.97675	0.726883
NDUFB10	2.97675	0.726883
SLC25A51	2.97675	0.726883
SLC25A20	2.97675	0.726883
BCKDHA	2.90748	0.716657
TIMM17B	2.90748	0.716657
TSPO	2.90748	0.716657
PC	2.90748	0.716657
NDUFAF1	2.90541	0.716348
RCN1	2.90541	0.716348
DHRS7B	2.90541	0.716348
ATP5I	2.90541	0.716348
COPA	2.90541	0.716348
ADCY6	2.90541	0.716348
NDUFS1	2.873	0.711476
LBR	2.76481	0.694805
TBXAS1	2.76481	0.694805
ABCD1	2.76274	0.694481
GPX4	2.76274	0.694481
DPY19L1	2.76274	0.694481
SFXN3	2.75638	0.69348
RPN2	2.75638	0.69348
TFRC	2.75638	0.69348
TUBA4A	2.69554	0.683786
IDH3G	2.69554	0.683786
SSR4	2.69554	0.683786
SPG7	2.69554	0.683786
CISD2	2.69554	0.683786
SEC22B	2.69347	0.683453
RPL11	2.69347	0.683453
HSD17B12	2.69347	0.683453
STOM	2.69347	0.683453
GNAI3	2.63818	0.674444
SUCLG2	2.62415	0.672129
SLC25A10	2.592	0.666775
PFKL	2.55286	0.660168
HARS2	2.55286	0.660168
MPC1	2.55286	0.660168
USMG5	2.49529	0.650262
TRAP1	2.48692	0.648803
MTHFD2	2.48359	0.648221
FAM185A	2.48359	0.648221
FAM213A	2.48359	0.648221
ACOT9	2.48359	0.648221
BCL2L13	2.48359	0.648221
MTCH2	2.48153	0.64786
VAPA	2.48153	0.64786
NDUFA12	2.48153	0.64786
FAR1	2.48153	0.64786
DSG1	2.48153	0.64786
TM9SF2	2.48153	0.64786
TIMMDC1	2.48153	0.64786
UQCRC2	2.46031	0.644131
RHOG	2.45997	0.64407
HIST1H3G;HIST1H3C;HI...	2.41019	0.635192
RPS26	2.41019	0.635192
CHCHD4	2.41019	0.635192
RPS27	2.41019	0.635192
H3F3A	2.41019	0.635192
AIFM1	2.40215	0.63374
ATP1A1	2.35701	0.625502
GNAS	2.34092	0.622528
MLEC	2.34092	0.622528
TMEM165	2.34092	0.622528
RPS12	2.34092	0.622528
CLPX	2.3149	0.617673
ERMP1	2.27165	0.609482
ATP5J2	2.27165	0.609482
MIC13	2.27165	0.609482
RARS2	2.27165	0.609482
ALDH18A1	2.27165	0.609482
RAB21	2.27165	0.609482
MFN1	2.27165	0.609482
SLC25A32	2.27165	0.609482
ACADM	2.27165	0.609482
ARL8A	2.27165	0.609482
TUBB3	2.27165	0.609482
ECI2	2.27165	0.609482
SLC25A30	2.27165	0.609482
FECH	2.20936	0.597406
CHCHD3	2.20364	0.596282
ATP5D	2.12898	0.581312
CNP	2.12898	0.581312
TYK2	2.12898	0.581312
MRPS27	2.12898	0.581312
STT3B	2.12898	0.581312
TPST2	2.12898	0.581312
RHOA	2.12898	0.581312
CCDC47	2.12898	0.581312
COPB1	2.12898	0.581312
RACK1	2.12898	0.581312
RPL34	2.12898	0.581312
ATL3	2.12898	0.581312
CYC1	2.08433	0.572106
ERAL1	2.05971	0.566947
DHCR7	2.05971	0.566947
PDK1	2.05971	0.566947
GLRX5	2.05971	0.566947
SNRK	2.05971	0.566947
PITRM1	2.05971	0.566947
PTCD3	2.05971	0.566947
ACSF2	2.05971	0.566947
PISD	2.05971	0.566947
SCCPDH	2.05971	0.566947
MTFR1L	2.05971	0.566947
MRPL11	2.05971	0.566947
ITGA2B	2.05971	0.566947
HSD17B8	2.05971	0.566947
SLC25A25	2.05971	0.566947
VAT1	2.05971	0.566947
ZMPSTE24	2.05971	0.566947
COX10	2.05971	0.566947
SLC25A42	2.05971	0.566947
MAIP1	2.05971	0.566947
FAM162A	2.05971	0.566947
ANKRD52	2.05764	0.566511
MCU	2.05764	0.566511
CLPTM1	2.05764	0.566511
SLC35B2	2.05764	0.566511
PEX11B	2.05764	0.566511
RAB6A	2.05764	0.566511
RPL36A	2.05764	0.566511
HACD3	2.05764	0.566511
SLC16A1	1.99647	0.553403
ATAD3B	1.95804	0.544962
MBOAT7	1.84777	0.519788
FAHD2A	1.84777	0.519788
PEX10	1.84777	0.519788
ACSL4	1.84777	0.519788
COPB2	1.84777	0.519788
DNAJA2	1.84777	0.519788
SLC25A23	1.84777	0.519788
CLTC	1.84777	0.519788
SHC1	1.84777	0.519788
ZADH2	1.84777	0.519788
RAB1B	1.84777	0.519788
SACM1L	1.84777	0.519788
MRPS17	1.84777	0.519788
COX18	1.84777	0.519788
MRPL4	1.84777	0.519788
BNIP3	1.84777	0.519788
FOXRED1	1.84777	0.519788
RAB1A	1.84777	0.519788
RAB3D	1.84777	0.519788
ACSL3	1.84777	0.519788
UQCRQ	1.84777	0.519788
RRAS	1.84777	0.519788
POLDIP2	1.84777	0.519788
D2HGDH	1.84777	0.519788
CLPB	1.84777	0.519788
RCN3	1.84777	0.519788
PRODH	1.84777	0.519788
ACAD8	1.84777	0.519788
NDUFB5	1.84777	0.519788
LPCAT3	1.84777	0.519788
SLC30A9	1.84777	0.519788
PCNA	1.84777	0.519788
GNAI2	1.83724	0.517306
DNAJA3	1.82071	0.513381
MARC2	1.79247	0.506592
PHB	1.7253	0.490005
RMDN3	1.7051	0.48489
PRKCQ	1.7051	0.48489
HM13	1.7051	0.48489
NDUFS4	1.7051	0.48489
APOO	1.7051	0.48489
ABCB4	1.7051	0.48489
PRDX1	1.7051	0.48489
RPL32	1.7051	0.48489
HSDL1	1.7051	0.48489
EMC1	1.7051	0.48489
DYNLL1	1.7051	0.48489
VAPB	1.7051	0.48489
TMEM214	1.7051	0.48489
MFN2	1.7051	0.48489
ALG1	1.7051	0.48489
LGALS9	1.7051	0.48489
TMEM135	1.7051	0.48489
UBAC2	1.7051	0.48489
PSEN1	1.7051	0.48489
SGPP1	1.7051	0.48489
ATP5B	1.70206	0.484115
GNB1	1.68154	0.478848
HADHB	1.66175	0.473707
ARF1	1.63583	0.466878
ALG5	1.63583	0.466878
SLC1A5	1.63583	0.466878
ARF4	1.63583	0.466878
PMPCB	1.63583	0.466878
TMEM11	1.63583	0.466878
LDHA	1.63583	0.466878
MAGT1	1.63583	0.466878
PDHX	1.63583	0.466878
SEC63	1.63583	0.466878
MRPS10	1.63583	0.466878
OXCT1	1.63583	0.466878
ISCA2	1.63583	0.466878
TCP1	1.63583	0.466878
THEM6	1.63583	0.466878
RAP1B	1.63583	0.466878
HMOX2	1.63583	0.466878
RPL35	1.63583	0.466878
MTO1	1.63583	0.466878
PRSS2	1.63583	0.466878
COMT	1.63583	0.466878
L2HGDH	1.63583	0.466878
NADK2	1.63583	0.466878
EIF4A1	1.63583	0.466878
ABCB6	1.63583	0.466878
COQ8B	1.63583	0.466878
EHD4	1.63583	0.466878
AIFM2	1.63583	0.466878
MRPS35	1.63583	0.466878
HMGCL	1.63583	0.466878
CYB5R3	1.63583	0.466878
GNAT3	1.63583	0.466878
COQ5	1.63583	0.466878
COQ3	1.63583	0.466878
NIPSNAP1	1.63583	0.466878
AKR7A2	1.63583	0.466878
PARL	1.63583	0.466878
ETHE1	1.63583	0.466878
MTFP1	1.63583	0.466878
UCP2	1.63583	0.466878
DAP3	1.63583	0.466878
MRPL37	1.63583	0.466878
SLC16A10	1.63583	0.466878
GK5	1.63583	0.466878
CAND1	1.63583	0.466878
CLYBL	1.63583	0.466878
MRPL44	1.63583	0.466878
ARF3	1.63583	0.466878
NCLN	1.63583	0.466878
EFR3A	1.63583	0.466878
DLAT	1.63583	0.466878
MRPL39	1.63583	0.466878
CBR4	1.63583	0.466878
GPAM	1.63583	0.466878
RDH13	1.63583	0.466878
MRPL53	1.63583	0.466878
DPM1	1.63583	0.466878
NDUFA2	1.63583	0.466878
COPE	1.63583	0.466878
MPST	1.63583	0.466878
LMTK2	1.63583	0.466878
LPCAT1	1.63583	0.466878
TSFM	1.63583	0.466878
LAMTOR1	1.63583	0.466878
COX7C	1.63583	0.466878
RPL23	1.63583	0.466878
CLPP	1.63583	0.466878
ACTB	1.61803	0.462128
ACTG1	1.61803	0.462128
GPD2	1.58053	0.451942
NT5C3A	1.5563	0.445233
PCCA	1.53366	0.438869
HIST1H4L;HIST1H4K;HI...	1.50919	0.431885
HK2	1.4861	0.425189

## Sheet: HepG2
preyGene	Max_FC	Normalized FC
PRKDC	9.03473	2
IGF2R	7.77162	1.9346
PHB2	7.22222	1.90276
ABCD3	6.69554	1.86987
CKAP4	6.53264	1.85917
ATP2A2	6.12095	1.8309
APOB	5.96727	1.81986
SLC25A6	5.48069	1.78292
ATP5A1	5.33021	1.77083
VDAC2	5.18399	1.75875
SLC25A3	4.86848	1.73148
PGRMC2	4.62821	1.7095
SLC25A5	4.57284	1.70427
VDAC1	4.55403	1.70248
SLC25A4	4.51854	1.69908
IMMT	4.51535	1.69878
RPN1	4.40249	1.68778
SLC25A13	4.20197	1.66754
CPT1A	4.12779	1.6598
ACSL5	3.83109	1.62741
AFG3L2	3.81334	1.62539
ACSL1	3.73917	1.61686
GCN1	3.73597	1.61649
ABCC1	3.64725	1.60605
ERMP1	3.53439	1.5924
CTNND1	3.4414	1.58082
SLC25A12	3.42579	1.57885
OPA1	3.3871	1.57391
ABCD1	3.34842	1.56892
ATP5C1	3.29412	1.56182
ACTA1	3.221	1.55208
CNP	3.14683	1.54196
MT-ATP8	3.09146	1.53425
ACSL3	3.08934	1.53395
PHB	3.07356	1.53173
PGRMC1	3.00537	1.52198
NDUFS1	2.98073	1.51841
SLC3A2	2.97967	1.51825
ATP5B	2.96192	1.51566
SLC2A1	2.90869	1.50778
SLC16A1	2.83132	1.49607
VDAC3	2.81357	1.49334
SLC25A10	2.77595	1.4875
STT3A	2.73833	1.48157
ACADSB	2.72165	1.47892
SGPL1	2.70284	1.47591
SLC25A1	2.68403	1.47287
SCCPDH	2.68403	1.47287
DHCR24	2.6819	1.47253
SUCLA2	2.64748	1.46692
ATP2B1	2.64535	1.46657
RARS2	2.62867	1.46382
ATAD3A	2.55449	1.45139
ATAD3B	2.55449	1.45139
CHCHD3	2.55343	1.45121
NSF	2.55236	1.45103
CPVL	2.53568	1.44818
APOE	2.53568	1.44818
GK	2.50019	1.44206
CTSB	2.48032	1.43859
CANX	2.48032	1.43859
TECR	2.47925	1.43841
SLC35B2	2.47819	1.43822
IDH2	2.46257	1.43547
ACADM	2.46257	1.43547
PC	2.44376	1.43214
ATP2B4	2.4427	1.43195
JAK1	2.4072	1.4256
PDHA1	2.40614	1.42541
FASTKD5	2.38839	1.42219
HSP90AB1	2.38839	1.42219
HADHA	2.36958	1.41876
FASTKD2	2.36958	1.41876
ACAD9	2.35184	1.41549
ACSL4	2.35077	1.4153
HACD3	2.35077	1.4153
ATP1A1	2.35026	1.4152
PEX11B	2.34865	1.4149
COPA	2.33196	1.41181
ATP13A1	2.33196	1.41181
SLC25A11	2.29541	1.40494
HADHB	2.29541	1.40494
HSDL1	2.2766	1.40137
ALDH4A1	2.25885	1.39797
DHCR7	2.25779	1.39777
DDOST	2.25779	1.39777
UFL1	2.25566	1.39736
CYP51A1	2.23898	1.39413
CCDC47	2.23898	1.39413
SEC61A1	2.22123	1.39068
SLIRP	2.22123	1.39068
TCP1	2.22017	1.39047
EARS2	2.20242	1.38699
TMEM43	2.20242	1.38699
MFN2	2.16587	1.37972
TBRG4	2.16587	1.37972
SDHA	2.14812	1.37614
ALDH3A2	2.14706	1.37593
SLC16A3	2.12825	1.37211
RPS3	2.10944	1.36825
MTCH2	2.09169	1.36458
GPC3	2.09169	1.36458
ENPP1	2.09169	1.36458
GNAI3	2.09169	1.36458
COQ8A	2.07395	1.36088
POR	2.07288	1.36066
ASPH	2.07288	1.36066
HSD17B11	2.07288	1.36066
GLG1	2.07182	1.36044
ALDH2	2.05514	1.35693
NFXL1	2.05514	1.35693
ACOT9	2.05514	1.35693
ERLIN2	2.05407	1.3567
TM9SF3	2.05407	1.3567
ABHD12	2.05407	1.3567
ERLIN1	2.05407	1.3567
CD74	2.05194	1.35625
SRPRB	2.03633	1.35293
PTPRK	2.03526	1.35271
RPN2	2.03526	1.35271
TBL2	2.01752	1.3489
STOML2	2.01752	1.3489
SLC25A15	1.99977	1.34507
APOOL	1.99977	1.34507
DSP	1.99764	1.3446
QPCTL	1.98096	1.34096
AK4	1.98096	1.34096
SAMM50	1.98096	1.34096
NIPSNAP1	1.9799	1.34073
MLEC	1.9799	1.34073
ATP2C1	1.96215	1.33682
GNB2	1.96109	1.33658
ATP5F1	1.94334	1.33263
GNAI2	1.94334	1.33263
RPS18	1.94334	1.33263
IDH3B	1.9256	1.32865
GLUD1	1.9256	1.32865
GOLIM4	1.92453	1.32841
PCK2	1.90785	1.32463
IARS2	1.90785	1.32463
NDUFV1	1.90679	1.32439
ITPR2	1.90572	1.32414
SLC25A22	1.88904	1.32033
EEF1A1	1.88798	1.32008
MYO1B	1.88798	1.32008
EEF1A1P5	1.88798	1.32008
RETSAT	1.88691	1.31984
TUBA1B	1.87023	1.31598
AGK	1.87023	1.31598
TUBA1A	1.87023	1.31598
TAPT1	1.87023	1.31598
TUBA1C	1.87023	1.31598
VWA8	1.87023	1.31598
HSD17B12	1.86917	1.31573
TMEM214	1.8681	1.31549
GLUD2	1.85142	1.31159
ASGR1	1.85142	1.31159
CISD2	1.85036	1.31134
AGPAT5	1.83261	1.30716
SSR4	1.83261	1.30716
SPG7	1.83261	1.30716
PREB	1.83261	1.30716
RHOT1	1.83261	1.30716
KIF11	1.83048	1.30665
EHHADH	1.83048	1.30665
ARMCX3	1.81487	1.30293
COX4I1	1.81487	1.30293
GNB1	1.81274	1.30242
NDUFA9	1.79606	1.2984
ATP1B1	1.79606	1.2984
ALDH6A1	1.79606	1.2984
HLA-A	1.79499	1.29815
TMEM33	1.79499	1.29815
ALG1	1.79499	1.29815
HLA-A	1.79499	1.29815
SEC63	1.77725	1.29383
VAPA	1.77725	1.29383
BSG	1.77725	1.29383
COQ5	1.7595	1.28947
FASTKD1	1.7595	1.28947
ETFB	1.7595	1.28947
TMCO1	1.75844	1.28921
TAP2	1.75844	1.28921
BCAP31	1.75844	1.28921
FNDC3B	1.75844	1.28921
MYBBP1A	1.74069	1.28481
ALDH1B1	1.74069	1.28481
OXA1L	1.73963	1.28454
VAPB	1.73963	1.28454
SEC62	1.73963	1.28454
ATP9B	1.73963	1.28454
TUBB	1.72188	1.28009
CLPX	1.72188	1.28009
ECHDC1	1.72188	1.28009
ATP5O	1.72188	1.28009
ATAD1	1.72188	1.28009
RRP12	1.70413	1.27559
ABCB1	1.70307	1.27532
ATP5H	1.70307	1.27532
HMOX2	1.70307	1.27532
PDHB	1.70307	1.27532
GHITM	1.70307	1.27532
NDUFA10	1.70307	1.27532
UGDH	1.70307	1.27532
SURF4	1.70307	1.27532
RDH13	1.70307	1.27532
CCT7	1.70307	1.27532
TOMM70	1.70201	1.27505
TM9SF4	1.70201	1.27505
TRAP1	1.68532	1.27077
SDHB	1.68532	1.27077
IDH3A	1.68532	1.27077
PGAM5	1.68426	1.27049
NIPSNAP2	1.68426	1.27049
KRT86	1.66758	1.26617
KRT17	1.66758	1.26617
KRT83	1.66758	1.26617
RAP2B	1.66651	1.26589
RAP2A	1.66651	1.26589
NDUFC2	1.66545	1.26562
RPS16	1.66545	1.26562
SPTLC1	1.66545	1.26562
ERAP1	1.66545	1.26562
C3	1.66439	1.26534
KIAA0391	1.6477	1.26096
RHOG	1.6477	1.26096
NDUFA4	1.6477	1.26096
RAP2C	1.6477	1.26096
TUBA3C;TUBA3D	1.6477	1.26096
ITPR3	1.6477	1.26096
RAB5C	1.64664	1.26068
CHST13	1.64664	1.26068
FDXR	1.62996	1.25626
PTCD1	1.62889	1.25598
SLC27A4	1.62889	1.25598
HYOU1	1.62889	1.25598
PTPMT1	1.62889	1.25598
AIFM1	1.62889	1.25598
NDUFA7	1.61115	1.25122
PDF	1.61115	1.25122
BDH1	1.61115	1.25122
GFPT1	1.61115	1.25122
RAC1	1.61008	1.25093
TM9SF2	1.61008	1.25093
THEM6	1.60902	1.25065
DNAJA3	1.5934	1.24641
COPB2	1.59234	1.24612
LPCAT2	1.59234	1.24612
GGCX	1.59127	1.24583
AGPAT3	1.57353	1.24096
TMC6	1.57353	1.24096
SFXN1	1.57353	1.24096
MRS2	1.57353	1.24096
SERPINH1	1.57353	1.24096
PCYOX1	1.57353	1.24096
MTHFD1L	1.55578	1.23603
MBOAT7	1.55472	1.23574
HSP90AA1	1.55472	1.23574
DHRS7B	1.55472	1.23574
PYCR1	1.55472	1.23574
HM13	1.55472	1.23574
DNAJB12	1.55472	1.23574
EMC1	1.55472	1.23574
SCYL2	1.55472	1.23574
SEC61A2	1.55472	1.23574
RRBP1	1.55365	1.23544
TFB2M	1.53697	1.23075
NDUFS7	1.53697	1.23075
PTRH2	1.53697	1.23075
TIMM21	1.53697	1.23075
UQCRC2	1.53697	1.23075
PTPN1	1.53591	1.23045
TM9SF1	1.53591	1.23045
PTK7	1.53591	1.23045
GLDC	1.53591	1.23045
CCT3	1.53591	1.23045
DGAT1	1.53591	1.23045
TUBB4B	1.51923	1.22571
KRT85	1.51923	1.22571
ABCC6	1.51816	1.2254
TPP1	1.51816	1.2254
APMAP	1.51816	1.2254
SLC25A18	1.51816	1.2254
ICAM1	1.51816	1.2254
RCN1	1.51816	1.2254
MTCH1	1.51816	1.2254
ACAT1	1.51816	1.2254
ABCB7	1.51816	1.2254
RAN	1.51816	1.2254
DNAJC11	1.51816	1.2254
HSD17B2	1.51816	1.2254
CLCN7	1.49935	1.21999
SLC33A1	1.49935	1.21999
SLC25A33	1.49935	1.21999
TMTC4	1.49935	1.21999
LRRC59	1.49935	1.21999
ARL8B	1.49935	1.21999
RRAS2	1.49935	1.21999
RPS5	1.49935	1.21999
ABCC2	1.49935	1.21999
SPTLC2	1.49935	1.21999
MAGT1	1.49935	1.21999
SACM1L	1.49935	1.21999
LETMD1	1.49935	1.21999
OCIAD1	1.49935	1.21999
RAC3	1.49935	1.21999
ABCB10	1.49935	1.21999
KIAA1161	1.49829	1.21968
FDFT1	1.49829	1.21968
KRT3	1.49829	1.21968
ATP9A	1.49829	1.21968
UTP20	1.48161	1.21482
IVD	1.48161	1.21482
TMEM126A	1.48161	1.21482
ETFA	1.48161	1.21482
NRAS	1.48161	1.21482
CYP27A1	1.48054	1.21451
BCAM	1.48054	1.21451
ATP6V1H	1.48054	1.21451
UBAC2	1.48054	1.21451
MTHFD2	1.4628	1.20927
COA3	1.4628	1.20927
TFAM	1.4628	1.20927
NDUFB4	1.4628	1.20927
RHOB	1.4628	1.20927
MAOA	1.4628	1.20927
SMPD4	1.4628	1.20927
RAB9A	1.4628	1.20927
PI4KA	1.4628	1.20927
GLS	1.4628	1.20927
GLT8D1	1.4628	1.20927
RPL12	1.4628	1.20927
CISD1	1.4628	1.20927
NDUFB9	1.4628	1.20927
RPS3A	1.4628	1.20927
SLC15A4	1.4628	1.20927
NSUN4	1.4628	1.20927

## Sheet: HEK
preyGene	Max_FC	Normalized FC
PRKDC	30.4834	2
IGF2R	20.5974	1.82975
GCN1	19.5442	1.80695
VDAC3	12.6282	1.61728
COPA	12.55	1.61458
TBRG4	12.1316	1.59986
FASTKD5	11.9151	1.59203
ERMP1	11.4389	1.57432
PGRMC1	11.1054	1.56147
IPO5	10.7826	1.54866
FAR1	10.5552	1.5394
RPN2	10.5459	1.53902
ABCC1	10.3844	1.53232
KIAA0391	9.6137	1.49883
TAPT1	9.59352	1.49791
SLC3A2	9.48599	1.49302
EMC1	9.27878	1.48343
FAF2	9.16854	1.47824
NOMO2	9.16854	1.47824
GOLGB1	8.9574	1.46812
NOMO3	8.87398	1.46406
ABCD3	8.7596	1.45842
MFN2	8.47852	1.44426
GNPAT	8.37762	1.43906
PHB	8.36386	1.43834
SLC27A4	8.33726	1.43696
ARL8B	8.29961	1.43499
PHB2	8.27926	1.43393
DNAJC11	8.24449	1.4321
CCDC47	8.10324	1.4246
GOLIM4	8.05746	1.42213
RHOT1	8.02523	1.42039
MGST3	8.00505	1.4193
COPB1	7.96469	1.41711
ILVBL	7.86379	1.41157
CYC1	7.71319	1.40317
MYBBP1A	7.67676	1.40111
DDOST	7.67284	1.40089
CTNND1	7.62977	1.39845
ACSL4	7.57194	1.39514
ITPR3	7.32315	1.38063
COMT	7.2572	1.37671
ATP2C1	7.21413	1.37412
FNDC3A	7.17919	1.37201
L2HGDH	7.15901	1.37079
PGRMC2	7.00299	1.36122
ACTA1	6.96534	1.35888
PEX11B	6.95992	1.35854
TUBB3	6.92498	1.35636
ESYT2	6.90209	1.35492
KIF11	6.79998	1.34844
MAVS	6.78644	1.34758
ACSL1	6.78373	1.34741
NFXL1	6.74608	1.34499
ESYT1	6.70843	1.34256
GFM2	6.68825	1.34125
HAX1	6.59277	1.335
TM9SF3	6.5497	1.33216
CYP51A1	6.52952	1.33082
CDKAL1	6.48646	1.32794
PDP1	6.45152	1.3256
ASPH	6.3964	1.32187
SLC35E1	6.29008	1.31459
SEC61A1	6.27532	1.31357
EARS2	6.24972	1.3118
NLRX1	6.23767	1.31096
TMEM43	6.1946	1.30795
VDAC2	6.15664	1.30528
COPB2	6.05606	1.29813
ABHD12	5.95787	1.29103
MRPL37	5.94582	1.29015
GUF1	5.93769	1.28955
HK2	5.88257	1.2855
ENPP1	5.87715	1.2851
SOAT1	5.87715	1.2851
MARS	5.84221	1.28251
RAB5A	5.80185	1.2795
DHCR24	5.73589	1.27454
PLXNB2	5.67807	1.27014
SPTLC1	5.62295	1.2659
COQ8A	5.60277	1.26434
EXD2	5.56783	1.26162
CLGN	5.56512	1.26141
MT-ATP8	5.50729	1.25687
ACAA1	5.50458	1.25666
ABCD1	5.50187	1.25645
COPG2	5.46693	1.25368
CUX1	5.44946	1.25229
NCLN	5.44946	1.25229
NARS2	5.42928	1.25068
PEX3	5.42386	1.25025
NBAS	5.36874	1.24581
TOMM40	5.33109	1.24275
TMEM165	5.32838	1.24253
ATP1A3	5.32026	1.24187
AUP1	5.3082	1.24088
NDUFA9	5.29073	1.23945
STK11IP	5.25308	1.23635
TUBB6	5.25038	1.23613
GCAT	5.2302	1.23445
DPY19L1	5.21002	1.23278
ENO1	5.21002	1.23278
PTPN1	5.19255	1.23132
PTK7	5.18984	1.23109
SSR4	5.18984	1.23109
PDK1	5.17237	1.22963
MTIF2	5.05671	1.2198
SLC25A19	5.01364	1.21609
ZW10	4.93563	1.20928
LPCAT1	4.91545	1.2075
HLA-A	4.83745	1.20055
SFXN4	4.81998	1.19898
IARS	4.81998	1.19898
CAND1	4.81727	1.19874
POMT2	4.81456	1.19849
ABCB6	4.81456	1.19849
SEC22B	4.7998	1.19716
GK	4.7998	1.19716
CISD2	4.79709	1.19691
ANKLE2	4.79709	1.19691
TMUB1	4.79709	1.19691
KDELR1	4.79167	1.19642
RHOA	4.73926	1.19165
PIGT	4.73655	1.1914
SLC25A17	4.73384	1.19115
DHRS7B	4.6989	1.18793
GK3P	4.68143	1.18632
FAM105A	4.67601	1.18581
MCU	4.66396	1.18469
RAB9A	4.65854	1.18419
MCCC1	4.64107	1.18255
CCT3	4.64107	1.18255
PIGK	4.63836	1.1823
NOMO1	4.63294	1.18179
SLC25A21	4.62089	1.18066
MARC2	4.60342	1.17902
QSOX2	4.56035	1.17494
GPX1	4.52541	1.1716
NDUFA13	4.5227	1.17133
SCFD1	4.5227	1.17133
HMOX2	4.50252	1.16939
ARF1	4.49981	1.16913
PIGO	4.47964	1.16718
NPEPPS	4.44469	1.16378
PIGS	4.44199	1.16351
ABCB10	4.42722	1.16207
PGAP1	4.4191	1.16127
TMEM38B	4.38145	1.15755
MUL1	4.3438	1.15381
BCL2L13	4.32904	1.15233
CYP2S1	4.32362	1.15178
GRSF1	4.30886	1.1503
TIMM17B	4.30615	1.15003
ARF3	4.30344	1.14975
RABL3	4.30344	1.14975
NUP210	4.30344	1.14975
ATP9A	4.28326	1.14771
TMEM33	4.26579	1.14594
ABCE1	4.26579	1.14594
LAMTOR1	4.26579	1.14594
SLC30A6	4.26308	1.14566
HSDL1	4.24561	1.14388
PFKL	4.22814	1.14209
MLEC	4.22814	1.14209
MBOAT2	4.22543	1.14181
B3GAT3	4.18778	1.13792
LMF2	4.18778	1.13792
SLC30A5	4.18507	1.13764
CHCHD4	4.17031	1.13611
MFN1	4.17031	1.13611
SPTLC2	4.17031	1.13611
USP30	4.16489	1.13554
RAB21	4.15013	1.134
COQ5	4.14742	1.13372
PDHB	4.13722	1.13265
MRPL28	4.13537	1.13245
MIGA1	4.12724	1.1316
RAB5B	4.10977	1.12975
CDS2	4.08959	1.12762
RAB1B	4.08688	1.12733
TM9SF1	4.06941	1.12547
HM13	4.06671	1.12518
PTPRK	4.04924	1.12331
RETSAT	4.04653	1.12302
SLC25A40	4.03176	1.12143
TFB2M	4.02635	1.12085
HACD3	4.00631	1.11868
RMDN3	3.99141	1.11706
PTDSS2	3.99141	1.11706
ADGRL2	3.9887	1.11677
ARF4	3.9887	1.11677
FAHD1	3.97123	1.11486
NSDHL	3.97123	1.11486
VDAC1	3.96957	1.11468
NUP205	3.96852	1.11457
NDUFA8	3.95105	1.11265
SCD	3.94563	1.11205
PNPLA6	3.93358	1.11072
CLCC1	3.93358	1.11072
MIC13	3.93358	1.11072
POR	3.93087	1.11043
RMND1	3.93087	1.11043
MYO19	3.9134	1.10849
PON2	3.91069	1.10819
GPX8	3.91069	1.10819
TAMM41	3.91069	1.10819
FRYL	3.90798	1.10789
ATL3	3.87304	1.10399
TMX3	3.87304	1.10399
TRABD	3.87304	1.10399
POMT1	3.87033	1.10368
ITPR2	3.85828	1.10233
STXBP3	3.85557	1.10203
APOOL	3.85557	1.10203
RHOC	3.85286	1.10172
RHBDD2	3.85015	1.10141
DNAJB11	3.83539	1.09975
PLOD3	3.83539	1.09975
LETMD1	3.83268	1.09944
MTX1	3.81521	1.09746
RPS3A	3.79774	1.09546
DNM2	3.79503	1.09515
STT3B	3.79232	1.09484
GLT8D1	3.79232	1.09484
GTPBP10	3.77756	1.09315
NUP155	3.77485	1.09284
DARS	3.77485	1.09284
PDE12	3.77485	1.09284
ADCK1	3.77485	1.09284
ARF5	3.77214	1.09252
PLOD1	3.75738	1.09082
NDUFV2	3.75467	1.09051
OSGEPL1	3.75196	1.0902
SEPT7	3.7372	1.08848
CLPTM1L	3.73449	1.08817
ECHDC1	3.73449	1.08817
FKBP8	3.71702	1.08613
COMTD1	3.71702	1.08613
AGPAT3	3.71431	1.08582
TOMM22	3.71431	1.08582
PARL	3.69684	1.08377
HLA-C	3.67666	1.08139
ACAD10	3.67666	1.08139
HSD17B11	3.67395	1.08107
DGKE	3.67395	1.08107
MRS2	3.65648	1.079
COPE	3.65648	1.079
ZDHHC13	3.65648	1.079
ATP2B3	3.65648	1.079
SEC63	3.65391	1.07869
ATP9B	3.65378	1.07868
THEM6	3.63901	1.07692
GOLGA5	3.63631	1.0766
MRPL13	3.62154	1.07483
CTSC	3.61613	1.07418
AAAS	3.61613	1.07418
XPO1	3.61613	1.07418
SFXN2	3.59866	1.07208
GPAT4	3.59595	1.07175
LGALS3BP	3.57848	1.06963
AHNAK	3.57848	1.06963
RDH11	3.57577	1.06931
NDUFB9	3.5583	1.06718
PARS2	3.5583	1.06718
COX15	3.55559	1.06685
TFRC	3.53812	1.06471
RANBP2	3.53541	1.06438
AP3B1	3.53541	1.06438
TM9SF2	3.53541	1.06438
TAP1	3.53541	1.06438
MRPS10	3.52336	1.06289
EGFR	3.52065	1.06256
MICU2	3.51794	1.06223
CPS1	3.51626	1.06202
MGARP	3.50047	1.06006
PCNA	3.49776	1.05973
ALG1	3.49776	1.05973
AP2A2	3.48571	1.05823
DBT	3.483	1.05789
VPS45	3.48029	1.05755
TM9SF4	3.48029	1.05755
SSR1	3.47758	1.05721
BDH1	3.47758	1.05721
FADS1	3.47758	1.05721
GALNT1	3.47758	1.05721
ADCY6	3.47758	1.05721
CHCHD6	3.46282	1.05537
MRPL4	3.46282	1.05537
PISD	3.46011	1.05503
EXOC4	3.46011	1.05503
CCT8	3.44264	1.05283
AGK	3.44124	1.05265
ADPGK	3.43993	1.05249
RAP2C	3.43993	1.05249
TMEM55B	3.43993	1.05249
CCT4	3.41975	1.04993
GRPEL2	3.41975	1.04993
HLA-B	3.41975	1.04993
GGCX	3.41975	1.04993
DNAJA1	3.41975	1.04993
NOA1	3.40499	1.04805
ACOT1	3.40499	1.04805
RAB2B	3.40228	1.04771
PLD3	3.39957	1.04736
TDRKH	3.3821	1.04512
CDK5RAP3	3.3821	1.04512
NUP93	3.37939	1.04478
LPCAT2	3.37939	1.04478
HS2ST1	3.37939	1.04478
MRPL1	3.36463	1.04287
BSG	3.36192	1.04252
EHD1	3.36192	1.04252
RARS	3.36192	1.04252
FARSA	3.35921	1.04217
TAP2	3.35921	1.04217
PPP1CB	3.34445	1.04026
COA7	3.34445	1.04026
IKBIP	3.32698	1.03799
AP2M1	3.32698	1.03799
STIM1	3.32427	1.03763
UQCRH	3.32427	1.03763
SCARB2	3.32156	1.03728
RAP2B	3.32156	1.03728
UBXN4	3.30409	1.03499
PPP2R1A	3.30409	1.03499
RRAS	3.30409	1.03499
ATP1B1	3.30138	1.03463
LPCAT4	3.30138	1.03463
TMEM214	3.30138	1.03463
BAK1	3.30138	1.03463
MAIP1	3.28391	1.03233
VAT1	3.2812	1.03197
SLC39A10	3.2812	1.03197
RPL10A	3.26644	1.03001
UFSP2	3.26373	1.02965
RHOB	3.26373	1.02965
ACAD8	3.26102	1.02929
METTL15	3.26102	1.02929
VCP	3.24626	1.02732
CKAP5	3.24355	1.02696
HLA-C	3.24355	1.02696
NDUFAF3	3.24355	1.02696
CHP1	3.24355	1.02696
TRAM1	3.24355	1.02696
TMEM115	3.24085	1.0266
ATP13A2	3.24085	1.0266
NDUFS2	3.22661	1.02468
CLPP	3.22608	1.02461
RRAS2	3.22338	1.02425
RAB29	3.22338	1.02425
NDUFS7	3.22338	1.02425
ERLEC1	3.22338	1.02425
ERAL1	3.22338	1.02425
QTRT2	3.22338	1.02425
PTRH2	3.20591	1.02189
ARL10	3.2032	1.02152
RAP2A	3.2032	1.02152
GHITM	3.2032	1.02152
SEL1L	3.2032	1.02152
SLC33A1	3.18573	1.01915
ELAC2	3.18573	1.01915
MICU1	3.18573	1.01915
TMED9	3.18573	1.01915
BCKDHB	3.18573	1.01915
KIAA2013	3.18573	1.01915
CAD	3.18573	1.01915
ATP6V1H	3.18302	1.01878
XPNPEP3	3.18302	1.01878
SMPD4	3.16284	1.01601
RAB13	3.16284	1.01601
NDUFAF7	3.16284	1.01601
TUBB8	3.16013	1.01564
PPP1CC	3.14808	1.01398
AGPAT4	3.12519	1.01081
HLA-C	3.12519	1.01081
ATP1B3	3.12519	1.01081
HLA-C	3.12519	1.01081
FAM69B	3.12248	1.01044
C1QBP	3.10943	1.00862
ERP44	3.10772	1.00838
ACSF3	3.10772	1.00838
DDX1	3.10772	1.00838
SCRIB	3.10772	1.00838
GOLM1	3.10501	1.008
SERAC1	3.10501	1.008
HLA-B	3.10501	1.008
VAMP7	3.10501	1.008
ARF6	3.10501	1.008
SLC25A35	3.10501	1.008
FLNB	3.09025	1.00593
XRCC6	3.09025	1.00593
ABCC10	3.08483	1.00517
MAN1B1	3.08483	1.00517
AGPAT1	3.08483	1.00517
PDSS2	3.08483	1.00517
YES1	3.06736	1.0027
TMEM177	3.06465	1.00232
SCAP	3.06465	1.00232
TMTC3	3.06465	1.00232
CPT1A	3.05353	1.00074
PI4K2A	3.04718	0.999835
OXA1L	3.04718	0.999835
HLA-A	3.04718	0.999835
OMA1	3.04718	0.999835
HLA-A	3.04718	0.999835
TMEM120B	3.04447	0.999449
CLPTM1	3.04447	0.999449
MRPS28	3.02971	0.997338
NRAS	3.027	0.996949
LYN	3.027	0.996949
EMC2	3.027	0.996949
DHRS13	3.02429	0.99656
ICMT	3.02429	0.99656
NDUFA7	3.00953	0.994436
LRP1	3.00953	0.994436
ABCB8	3.00682	0.994044
HLA-B	3.00682	0.994044
PTDSS1	3.00682	0.994044
NDC1	3.00682	0.994044
GBA	3.00682	0.994044
EIF4A1	3.00682	0.994044
GLCE	3.00682	0.994044
CNNM3	2.98935	0.991514
BNIP1	2.98664	0.99112
GPT2	2.98664	0.99112
PLXNA1	2.98664	0.99112
ACOT8	2.98664	0.99112
P4HA1	2.98664	0.99112
IMPDH2	2.96917	0.988572
QRSL1	2.96917	0.988572
PEX1	2.96646	0.988176
CEPT1	2.96646	0.988176
RAB6A	2.96646	0.988176
A6NNZ2	2.96375	0.987779
DDB1	2.9517	0.986009
ERGIC3	2.94899	0.98561
CRYZ	2.94899	0.98561
AMFR	2.94628	0.985211
ALG5	2.94628	0.985211
GALNT12	2.94628	0.985211
Q9Y302	2.94628	0.985211
GLA	2.92881	0.982628
CYCS	2.92881	0.982628
PARP16	2.92881	0.982628
MT-CO2	2.92881	0.982628
FLAD1	2.92881	0.982628
PPTC7	2.92881	0.982628
IBA57	2.92881	0.982628
NAT14	2.92881	0.982628
NDUFA11	2.92881	0.982628
ECI2	2.91186	0.980108
MBOAT7	2.90863	0.979626
LPGAT1	2.90863	0.979626
IQGAP3	2.90863	0.979626
TMEM126B	2.90863	0.979626
CCDC127	2.90863	0.979626
MGST1	2.90863	0.979626
PLBD2	2.90863	0.979626
SLMAP	2.90863	0.979626
MBLAC2	2.89116	0.977009
GDAP1	2.89116	0.977009
RPS12	2.89116	0.977009
NT5C3A	2.88845	0.976602
RAB18	2.88845	0.976602
PGS1	2.88845	0.976602
HLA-B	2.88845	0.976602
RAB35	2.87098	0.973968
XXYLT1	2.86827	0.973558
SEC61A2	2.86827	0.973558
TRMU	2.86827	0.973558
SLC15A4	2.86827	0.973558
HLA-A	2.86557	0.973147
POTEF	2.86557	0.973147
BCAP29	2.86557	0.973147
POLG	2.8508	0.970904
WFS1	2.8508	0.970904
SLC25A52	2.8508	0.970904
SLC25A51	2.8508	0.970904
UMPS	2.8508	0.970904
STX17	2.8508	0.970904
LAMTOR3	2.8508	0.970904
XRCC5	2.83333	0.968235
CRELD1	2.83062	0.967819
PLS3	2.83062	0.967819
TMEM246	2.82792	0.967403
EPRS	2.81368	0.965211
MRPL48	2.81315	0.96513
RAB32	2.81045	0.964712
DCAKD	2.81045	0.964712
METTL7A	2.79027	0.961582
TOR1AIP2	2.79027	0.961582
NEU1	2.79027	0.961582
CCT7	2.79027	0.961582
CYB5B	2.79027	0.961582
GGT7	2.79027	0.961582
TTC19	2.79027	0.961582
SPNS1	2.79027	0.961582
EMC8	2.79027	0.961582
GPX4	2.79027	0.961582
AP2B1	2.77551	0.959279
LLGL1	2.77551	0.959279
MRPS17	2.77551	0.959279
PPP1CA	2.77551	0.959279
NDUFS5	2.7728	0.958855
SEPT2	2.7728	0.958855
SLC25A25	2.77009	0.95843
APMAP	2.77009	0.95843
FIS1	2.77009	0.95843
TMPO	2.76738	0.958005
SPG7	2.75986	0.956824
ATP13A1	2.75896	0.956682
PKN2	2.75262	0.955683
SLC25A16	2.75262	0.955683
UQCRQ	2.75262	0.955683
MMGT1	2.75262	0.955683
TMEM55A	2.74991	0.955255
DHRS7	2.74991	0.955255
LAMTOR2	2.74991	0.955255
RDH10	2.74991	0.955255
OAT	2.73773	0.953327
NDUFC2	2.73244	0.952487
GGH	2.73244	0.952487
SGPP1	2.72973	0.952056
FUT8	2.72973	0.952056
RNF121	2.72973	0.952056
B4GAT1	2.72973	0.952056
PTPRF	2.71497	0.949701
TMED2	2.71226	0.949268
RAN	2.71226	0.949268
MARC1	2.71226	0.949268
MFF	2.71226	0.949268
FAM20B	2.71226	0.949268
TMED4	2.71226	0.949268
RSAD1	2.70955	0.948834
COPG1	2.69479	0.946461
HLA-B	2.69208	0.946025
TIMM23	2.69208	0.946025
HLA-B	2.69208	0.946025
COLGALT1	2.69208	0.946025
FAM162A	2.69208	0.946025
CNNM4	2.69208	0.946025
MRPL17	2.67461	0.943197
SLC35B2	2.6719	0.942757
CLN6	2.6719	0.942757
TMEM59	2.66919	0.942316
DEGS1	2.66919	0.942316
ATP2A3	2.66919	0.942316
AP1B1	2.65714	0.940351
MRPL16	2.65443	0.939908
MRPL23	2.65443	0.939908
SRPRA	2.65172	0.939464
SLC39A6	2.65172	0.939464
ECM29	2.65172	0.939464
VPS13A	2.65172	0.939464
CAMLG	2.65172	0.939464
GALNT16	2.65172	0.939464
PEX6	2.65172	0.939464
ATP2B4	2.6503	0.939233
PREB	2.63477	0.936679
LRRC1	2.63425	0.936594
KIF5B	2.63425	0.936594
EFR3A	2.63425	0.936594
CBR4	2.63425	0.936594
MRPL10	2.63425	0.936594
PIGN	2.63154	0.936147
MRPS16	2.61678	0.933704
RAB22A	2.61407	0.933254
STX16	2.61407	0.933254
RAB24	2.61407	0.933254
TMEM143	2.61407	0.933254
MOXD1	2.61407	0.933254
PSEN1	2.61407	0.933254
DNAJC16	2.61136	0.932804
TIMM23B	2.59389	0.929889
RAB8A	2.59389	0.929889
ARMC10	2.59389	0.929889
PTCD3	2.58637	0.928628
ATP2B1	2.58171	0.927844
LYPLAL1	2.57642	0.926954
AGPAT5	2.57371	0.926497
ATP6AP2	2.57371	0.926497
NPC1	2.57371	0.926497
WRB	2.57371	0.926497
ATP2B2	2.571	0.926039
RNF5	2.571	0.926039
HSD17B12	2.57021	0.925905
CARS2	2.55624	0.923539
TIMM29	2.55624	0.923539
MRPL21	2.55624	0.923539
ERGIC1	2.55624	0.923539
RUVBL1	2.55624	0.923539
LARS	2.55624	0.923539
MGAT2	2.55624	0.923539
SCD5	2.55353	0.923078
CANT1	2.55353	0.923078
SPCS2	2.55353	0.923078
SLC30A7	2.55353	0.923078
DECR2	2.55353	0.923078
FAM8A1	2.55353	0.923078
HLA-B	2.55353	0.923078
SRC	2.53877	0.92056
GLRX5	2.53606	0.920097
GTPBP3	2.53606	0.920097
ISCA2	2.53606	0.920097
EEF1B2	2.53606	0.920097
CTSL	2.53335	0.919632
TMEM245	2.53335	0.919632
VKORC1L1	2.53335	0.919632
TMEM68	2.53335	0.919632
RPLP1	2.51588	0.916627
NDUFA12	2.51588	0.916627
NDUFB11	2.51588	0.916627
SCPEP1	2.51588	0.916627
TMCO1	2.51588	0.916627
EEF1D	2.49841	0.913601
MRPS18A	2.49841	0.913601
APP	2.4957	0.91313
TMEM160	2.4957	0.91313
C3ORF33	2.4957	0.91313
CISD1	2.4957	0.91313
GPAA1	2.4957	0.91313
ATP5I	2.4957	0.91313
RARS2	2.49293	0.912647
ARL8A	2.4913	0.912362
SCYL2	2.49022	0.912175
RPS13	2.47823	0.910079
WDR6	2.47823	0.910079
DDX17	2.47823	0.910079
EI24	2.47552	0.909604
GPR180	2.47552	0.909604
POMGNT1	2.47552	0.909604
FAM213A	2.47552	0.909604
NUP188	2.47281	0.909128
FAR2	2.47281	0.909128
ATP23	2.45805	0.906528
SCAMP3	2.45805	0.906528
TMEM11	2.45805	0.906528
TXNDC12	2.45805	0.906528
PEX12	2.45534	0.906049
NCAM1	2.45534	0.906049
MAGT1	2.45534	0.906049
EMC3	2.45534	0.906049
GFPT1	2.45534	0.906049
VMP1	2.45534	0.906049
EXT2	2.45534	0.906049
FADS2	2.45534	0.906049
VARS2	2.44782	0.904717
RDX	2.43787	0.902948
NIPSNAP3A	2.43787	0.902948
NUCB2	2.43787	0.902948
PAICS	2.43787	0.902948
PARP1	2.43787	0.902948
SAMM50	2.43578	0.902574
C15ORF61	2.43516	0.902465
PPT1	2.43516	0.902465
PIGA	2.43516	0.902465
GADD45GIP1	2.4204	0.899825
AP2A1	2.4204	0.899825
CTAGE5	2.41769	0.899338
ERGIC2	2.41769	0.899338
AKAP12	2.41769	0.899338
TMEM70	2.41769	0.899338
MACROD1	2.41769	0.899338
EIF4A3	2.41499	0.898851
DNAJB12	2.41499	0.898851
PTCD1	2.40566	0.897171
RAB31	2.39752	0.895698
PRPS2	2.39752	0.895698
LAMTOR5	2.39752	0.895698
EMC4	2.39752	0.895698
NUDT8	2.39752	0.895698
MPP6	2.38005	0.892522
LCLAT1	2.37734	0.892027
SUN2	2.37734	0.892027
SLC7A1	2.37734	0.892027
DHTKD1	2.37734	0.892027
ALG2	2.37734	0.892027
MFSD5	2.37463	0.891532
P0C7M2	2.37463	0.891532
TMEM161A	2.37463	0.891532
AGPAT2	2.37463	0.891532
RGPD3	2.37463	0.891532
FPGS	2.37463	0.891532
NUS1	2.37463	0.891532
CCDC51	2.35987	0.888824
RAB34	2.35716	0.888325
SNAP47	2.35716	0.888325
ALG6	2.35716	0.888325
PSEN2	2.35716	0.888325
UBAC2	2.35716	0.888325
MXRA7	2.35716	0.888325
SPCS3	2.35716	0.888325
GHDC	2.35716	0.888325
SURF4	2.35716	0.888325
HDHD5	2.35365	0.887679
LAP3	2.34783	0.886603
GART	2.33969	0.885095
RPL19	2.33969	0.885095
OXSM	2.33969	0.885095
MOCS1	2.33698	0.884591
OPA3	2.33698	0.884591
NAPA	2.33698	0.884591
ETHE1	2.31951	0.881333
C8ORF82	2.31951	0.881333
SEPT3	2.31951	0.881333
MTFP1	2.31951	0.881333
SEC23A	2.31951	0.881333
EIF4G1	2.31951	0.881333
MT-ND1	2.3168	0.880825
UNC45A	2.3168	0.880825
SLC25A20	2.3168	0.880825
MT-ND4	2.3168	0.880825
TTC13	2.3168	0.880825
MTX3	2.30204	0.878049
EIF3A	2.30204	0.878049
ATAD1	2.30164	0.877975
PRPS1	2.29933	0.877538
MRPL53	2.29933	0.877538
CCT2	2.29933	0.877538
LANCL1	2.29933	0.877538
TMEM192	2.29933	0.877538
SLC27A3	2.29933	0.877538
PITRM1	2.29	0.875772
PIGX	2.27915	0.873709
NDUFB1	2.27915	0.873709
RPS10	2.27915	0.873709
NAXE	2.27915	0.873709
SOD2	2.27915	0.873709
ARL6	2.27915	0.873709
LYPLA1	2.27915	0.873709
NUBPL	2.27915	0.873709
KPNB1	2.27915	0.873709
HEATR1	2.27644	0.873193
ACSL3	2.26578	0.871155
SLC25A15	2.25897	0.869847
SORT1	2.25897	0.869847
RFT1	2.25897	0.869847
DSG2	2.25897	0.869847
EMC6	2.25897	0.869847
MPST	2.25897	0.869847
PKP4	2.25897	0.869847
C16ORF58	2.25897	0.869847
FAS	2.25897	0.869847
COX11	2.25897	0.869847
CKB	2.25897	0.869847
PIGG	2.25897	0.869847
HLA-C	2.25897	0.869847
CCT6A	2.2415	0.866475
ITPR1	2.2415	0.866475
MIPEP	2.2415	0.866475
IDI1	2.23879	0.86595
HSD17B7	2.23879	0.86595
MOSPD1	2.23879	0.86595
AHSA1	2.23879	0.86595
SLC25A46	2.23879	0.86595
SLC2A13	2.23879	0.86595
TECR	2.22765	0.863784
ACOX3	2.22132	0.862548
ISOC2	2.22132	0.862548
MARC5	2.22132	0.862548
NUP133	2.22132	0.862548
TAGLN2	2.22132	0.862548
OSBPL8	2.22132	0.862548
NDUFA2	2.22132	0.862548
GPAT3	2.21861	0.862018
PRCP	2.21861	0.862018
SLC25A33	2.21861	0.862018
FDFT1	2.21861	0.862018
LMBRD2	2.21861	0.862018
MTOR	2.21861	0.862018
ALG11	2.21861	0.862018
WLS	2.21861	0.862018
STX18	2.21861	0.862018
TMEM59L	2.21861	0.862018
DAP3	2.21199	0.86072
LONP2	2.20114	0.858585
NDUFS6	2.20114	0.858585
NDUFB8	2.20114	0.858585
RPL9P8	2.20114	0.858585
NAP1L1	2.20114	0.858585
GALC	2.20114	0.858585
RPIA	2.20114	0.858585
DOCK7	2.18367	0.855124
FASN	2.18367	0.855124
CYFIP1	2.18367	0.855124
CERS2	2.18096	0.854585
RTN4	2.18096	0.854585
RPS7	2.18096	0.854585
NCSTN	2.18096	0.854585
NDUFS4	2.18096	0.854585
CLCN7	2.18096	0.854585
NDUFB6	2.18096	0.854585
RAB9B	2.18096	0.854585
CERS1	2.18096	0.854585
ALG10	2.17825	0.854045
SQLE	2.17825	0.854045
SREBF2	2.17825	0.854045
ATP13A3	2.17825	0.854045
ADCK2	2.17825	0.854045
SEMA4F	2.17825	0.854045
SOGA3	2.17825	0.854045
TUBB1	2.17825	0.854045
RRBP1	2.17343	0.853083
UQCC1	2.16078	0.850548
CTPS1	2.16078	0.850548
SLC5A3	2.16078	0.850548
SKP1	2.16078	0.850548
PPM1L	2.16078	0.850548
NSUN2	2.16078	0.850548
TMEM109	2.16078	0.850548
STX5	2.16078	0.850548
NDUFB5	2.16078	0.850548
ACTN1	2.14331	0.847022
TARS2	2.14151	0.846657
LPCAT3	2.1406	0.846473
SAMD8	2.1406	0.846473
MPC2	2.1406	0.846473
NCEH1	2.1406	0.846473
OS9	2.1406	0.846473
MAN1A2	2.1406	0.846473
MFSD10	2.1406	0.846473
METTL7B	2.1406	0.846473
SLC27A1	2.1406	0.846473
DYNC1H1	2.13639	0.845618
SLC25A11	2.12645	0.843592
DDX5	2.12313	0.842914
NPTN	2.12313	0.842914
ERP29	2.12313	0.842914
TRUB2	2.12313	0.842914
HIBADH	2.12313	0.842914
SEPT8	2.12313	0.842914
LIPT2	2.12313	0.842914
HDHD3	2.12313	0.842914
SDHC	2.12042	0.842359
B3GALT6	2.12042	0.842359
PIEZO1	2.12042	0.842359
EMC7	2.12042	0.842359
ITPRIP	2.12042	0.842359
MSN	2.10295	0.838766
ITM2C	2.10295	0.838766
TOR1AIP1	2.10295	0.838766
SNAP23	2.10295	0.838766
PTRH1	2.10295	0.838766
OCLN	2.10295	0.838766
TRIM59	2.10295	0.838766
RPN1	2.08556	0.835159
FHL1	2.08277	0.834579
COQ6	2.08277	0.834579
SERINC1	2.08277	0.834579
ARFRP1	2.08277	0.834579
PCCA	2.08277	0.834579
YBEY	2.08277	0.834579
PNKD	2.08277	0.834579
AFG1L	2.08277	0.834579
NT5DC3	2.08277	0.834579
PSMC3	2.08277	0.834579
EZR	2.08277	0.834579
NPM1	2.08277	0.834579
FAM210A	2.08277	0.834579
TMEM30A	2.08277	0.834579
PPM1A	2.08006	0.834014
Q68DN6	2.08006	0.834014
HLA-B	2.08006	0.834014
HLA-B	2.08006	0.834014
AP3B2	2.08006	0.834014
MDN1	2.08006	0.834014
SGPL1	2.07836	0.833658
ABCB7	2.0749	0.832933
MOV10	2.0653	0.830921
DNAJC9	2.0653	0.830921
AFDN	2.0653	0.830921
TRUB1	2.0653	0.830921
MRPL43	2.0653	0.830921
UPF1	2.0653	0.830921
LNP	2.06259	0.830351
UQCC3	2.06259	0.830351
GNA11	2.06259	0.830351
LANCL2	2.06259	0.830351
HSPB1	2.06259	0.830351
CDIPT	2.06259	0.830351
STEAP3	2.06259	0.830351
TYSND1	2.06259	0.830351
POMGNT2	2.06259	0.830351
NDUFAF6	2.06259	0.830351
ALDOC	2.06259	0.830351
SARS	2.06259	0.830351
LNPEP	2.06259	0.830351
SCFD2	2.06259	0.830351
NDUFV1	2.04603	0.826849
TAPBP	2.04241	0.826081
GPD1L	2.04241	0.826081
RAB39B	2.04241	0.826081
PSMC5	2.04241	0.826081
CYBA	2.04241	0.826081
GNAQ	2.04241	0.826081
FKRP	2.04241	0.826081
DDX39A	2.04241	0.826081
IMPAD1	2.04241	0.826081
FUCA2	2.04241	0.826081
DGAT1	2.04241	0.826081
UBE2J1	2.04241	0.826081
TMX2	2.04241	0.826081
SRP54	2.04241	0.826081
NCKAP1	2.02494	0.82235
CHST14	2.02224	0.821768
SLC25A36	2.02224	0.821768
RCN2	2.02216	0.821753
ATP2A2	2.00485	0.818019
HACL1	2.00476	0.818
UBA1	2.00476	0.818
HBS1L	2.00476	0.818
CTNNB1	2.00476	0.818
TRMT11	2.00476	0.818
VPS35	2.00476	0.818
QARS	2.00476	0.818
FAM98A	2.00476	0.818
CFL2	1.98459	0.813607
FLNC	1.98459	0.813607
CSE1L	1.98459	0.813607
GNS	1.98459	0.813607
EIF5A	1.98459	0.813607
FNDC3B	1.98459	0.813607
COA1	1.98459	0.813607
PORCN	1.98188	0.813013
HLA-B	1.98188	0.813013
EDC4	1.98188	0.813013
ST7	1.98188	0.813013
SLC35A2	1.98188	0.813013
SEC22A	1.98188	0.813013
SIGMAR1	1.98188	0.813013
PLPP6	1.98188	0.813013
POLRMT	1.9785	0.812273
SDR39U1	1.96441	0.809168
CPD	1.96441	0.809168
EIF4A2	1.96441	0.809168
ATP5J2	1.96441	0.809168
NDUFA3	1.96441	0.809168
ZDHHC17	1.96441	0.809168
FKBP10	1.96441	0.809168
NECTIN2	1.96441	0.809168
DNAJC1	1.96441	0.809168
UBTD2	1.96441	0.809168
MTERF4	1.96441	0.809168
SNX2	1.96441	0.809168
DYNLL1	1.96441	0.809168
P4HA2	1.96441	0.809168
AGPS	1.96034	0.808269
TUBA8	1.95417	0.806899

## Sheet: MEL and HepG2 and HEK
preyGene	MEL Normalized FC	HepG2 Normalize FC	HEK Normlaize FC		SUBCELL BARCODE	Mitocarta 3.0	g:Profiler
ABCB10	0.908651	1.21999	1.16207		Mitochondria Membrane	MIM	Mito
ABCB7	1.44981	1.2254	0.832933		Mitochondria Membrane	MIM	Mito
ABCC1	1.26653	1.60605	1.53232		NA
ABCD1	0.694481	1.56892	1.25645		Secretory	Membrane	Mito and ER
ABCD3	1.28967	1.86987	1.45842		Secretory	Membrane	Mito
ACSL3	0.519788	1.53395	0.871155		ER,Peroxisome		Mito and ER
ACSL4	0.519788	1.4153	1.39514		ER, Mito. Ribosome		Mito and ER
ACTA1	1.26386	1.55208	1.35888		NA
AGK	1.03722	1.31598	1.05265		Mitochondria Membrane	MIM	Mito
ALG1	0.48489	1.29815	1.05973		Secretory		ER
APOOL	1.39862	1.34507	1.10203		Mitochondria Membrane	MIM	Mito
ARL8B	0.983545	1.21999	1.43499		Golgi, Endo/Lysosome
ATAD1	1.0804	1.28009	0.877975		Mitochondria Membrane	MOM	Mito
ATP2A2	1.08423	1.8309	0.818019		ER,Peroxisome		ER
BDH1	1.36005	1.25122	1.05721		Mitochondria Membrane	MIM	Mito
CCDC47	0.581312	1.39413	1.4246		ER,Peroxisome		ER
CISD2	0.683786	1.31134	1.19691		Secretory		Mito and ER
COPA	0.716348	1.41181	1.61458		Cytosol		Cyo and ER
COPB2	0.519788	1.24612	1.29813		Cytosol. Cytoskeleton		Cyto and ER
COQ5	0.466878	1.28947	1.13372		ER, Mito. Ribosome	MIM	Mito
CPT1A	1.023	1.6598	1.00074		NA	MOM	Mito
DDOST	0.880944	1.39777	1.40089		ER,Peroxisome		ER
DHRS7B	0.716348	1.23574	1.18793		ER,Peroxisome	Membrane	ER
DNAJC11	0.793458	1.2254	1.4321		Mitochondria Membrane	MOM	Mito
EMC1	0.48489	1.23574	1.48343		Secretory		ER
ERMP1	0.609482	1.5924	1.57432		ER,Peroxisome		ER
FASTKD5	0.929061	1.42219	1.59203		Mitochondrial Matrix	Matrix	Mito
GK	1.11532	1.44206	1.19716		NA		Mito
HACD3	0.566511	1.4153	1.11868				ER
HM13	0.48489	1.23574	1.12518		ER,Peroxisome		ER
HMOX2	0.466878	1.27532	1.16939		ER,Peroxisome		ER
HSD17B12	0.683453	1.31573	0.925905		ER,Peroxisome		ER
HSDL1	0.48489	1.40137	1.14388		Mitochondria Membrane	unknown	Mito
IGF2R	0.784436	1.9346	1.82975		Golgi, Endo/Lysosome
LETMD1	1.39436	1.21999	1.09944		NA	Membrane	Mito
MAGT1	0.466878	1.21999	0.906049		ER, Mito. Ribosome		ER
MBOAT7	0.519788	1.23574	0.979626		ER,Peroxisome		ER
MFN2	0.48489	1.37972	1.44426		Mitochondria Membrane	MOM	Mito
MLEC	0.622528	1.34073	1.14209		ER,Peroxisome		ER
NDUFA9	0.756753	1.2984	1.23945		NA	MIM	Mito
NDUFV1	1.01666	1.32439	0.826849		Mitochondria Membrane	MIM	Mito
NRAS	0.775493	1.21482	0.996949		ER, Mito. Ribosome		ER
OXA1L	0.866312	1.28454	0.999835		Mitochondria Membrane	MIM	Mito
PEX11B	0.566511	1.4149	1.35854		Secretory	Membrane	Peroxisome
PGRMC1	2	1.52198	1.56147		ER, Mito. Ribosome		Mito and ER
PGRMC2	1.62183	1.7095	1.36122		ER,Peroxisome		ER
PHB	0.490005	1.53173	1.43834		Mitochondria Membrane	MIM	Mito
PHB2	0.759312	1.90276	1.43393		Mitochondria Membrane	MIM	Mito
PREB	0.793458	1.30716	0.936679		ER, Mito. Ribosome		ER
RARS2	0.609482	1.46382	0.912647		Mitochondrial Matrix	Matrix	Mito
RHOT1	1.08053	1.30716	1.42039		Mitochondria Membrane	MOM	Mito
RPN1	1.42841	1.68778	0.835159		ER,Peroxisome		ER
RPN2	0.69348	1.35271	1.53902		ER,Peroxisome		ER
SAMM50	0.748197	1.34096	0.902574		Mitochondria Membrane	MOM	Mito
SEC61A1	1.30885	1.39068	1.31357		NA		ER
SEC63	0.466878	1.29383	1.07869		ER,Peroxisome		ER
SLC25A11	1.13549	1.40494	0.843592		NA	MIM	Mito
SLC35B2	0.566511	1.43822	0.942757		Golgi, Endo/Lysosome		ER
SLC3A2	0.835483	1.51825	1.49302		NA
SPG7	0.683786	1.30716	0.956824		Mitochondria Membrane	MIM	Mito
SSR4	0.683786	1.30716	1.23109		ER,Peroxisome		ER
TAP2	0.971862	1.28921	1.04217		ER,Peroxisome		ER
TBRG4	1.53018	1.37972	1.59986		Mitochondrial Matrix	Matrix	Mito
TECR	0.971862	1.43841	0.863784		ER,Peroxisome		ER
THEM6	0.466878	1.25065	1.07692		ER,Peroxisome
TM9SF2	0.64786	1.25093	1.06438		Golgi, Endo/Lysosome
TMEM214	0.48489	1.31549	1.03463		Plasma Membrane		ER
UBAC2	0.48489	1.21451	0.888325		ER,Peroxisome		ER
VDAC2	1.51703	1.75875	1.30528		Mitochondria Membrane	MOM	Mito
VDAC3	1.15932	1.49334	1.61728		Mitochondria Membrane	MOM	Mito
VDAC2	1.51703	1.75875	1.30528		Mitochondria Membrane	MOM	Mito
VDAC3	1.15932	1.49334	1.61728		Mitochondria Membrane	MOM	Mito

## Sheet: MEL and HepG2
preyGene	MEL Normalized FC	HepG2 Normalized FC
ACAD9	0.989599	1.41549
ACADM	0.609482	1.43547
ACADSB	0.954084	1.47892
ACOT9	0.648221	1.35693
ACSL5	0.851171	1.62741
AFG3L2	1.53363	1.62539
AIFM1	0.63374	1.25598
ATAD3B	0.544962	1.45139
ATP1A1	0.625502	1.4152
ATP5B	0.484115	1.51566
CHCHD3	0.596282	1.45121
CLPX	0.617673	1.28009
CNP	0.581312	1.54196
COX4I1	0.851623	1.30293
CTSB	0.972033	1.43859
DHCR7	0.566947	1.39777
DNAJA3	0.513381	1.24641
ERLIN1	1.12338	1.3567
ERLIN2	1.20247	1.3567
GNAI2	0.517306	1.33263
GNAI3	0.674444	1.36458
GNB1	0.478848	1.30242
HADHB	0.473707	1.40494
IMMT	0.976092	1.69878
MTCH2	0.64786	1.36458
MTHFD2	0.648221	1.20927
NDUFA10	1.12362	1.27532
NDUFA4	1.33005	1.26096
NDUFS1	0.711476	1.51841
NIPSNAP1	0.466878	1.34073
NIPSNAP2	1.13597	1.27049
NSF	0.928872	1.45103
OPA1	1.22956	1.57391
PC	0.716657	1.43214
PCK2	0.851623	1.32463
PDHA1	1.16326	1.42541
PGAM5	0.726883	1.27049
RCN1	0.716348	1.2254
RDH13	0.466878	1.27532
RHOG	0.64407	1.26096
SACM1L	0.519788	1.21999
SCCPDH	0.566947	1.47287
SFXN1	1.13177	1.24096
SLC16A1	0.553403	1.49607
SLC16A3	1.2388	1.37211
SLC25A10	0.666775	1.4875
SLC25A12	1.85998	1.57885
SLC25A13	1.33012	1.66754
SLC25A22	1.06648	1.32033
SLC25A3	1.09126	1.73148
SLC25A4	1.05295	1.69908
SLC25A5	1.22091	1.70427
SLC2A1	1.03195	1.50778
STT3A	1.21963	1.48157
SUCLA2	0.928416	1.46692
TCP1	0.466878	1.39047
TOMM70	0.983711	1.27505
TRAP1	0.648803	1.27077
TUBA1A	1.11967	1.31598
TUBA1B	1.11967	1.31598
TUBA1C	1.11967	1.31598
TUBB4B	0.793458	1.22571
UQCRC2	0.644131	1.23075
VAPA	0.64786	1.29383
VAPB	0.48489	1.28454

## Sheet: MEL and HEK
preyGene	MEL Normalized FC	HEK Normalized FC
ABCB6	0.466878	1.19849
ACAD8	0.519788	1.02929
ADCK1	0.941569	1.09284
ADCY6	0.716348	1.05721
ALG5	0.466878	0.985211
ARF1	0.466878	1.16913
ARF3	0.466878	1.14975
ARF4	0.466878	1.11677
ARF5	0.736873	1.09252
ARL8A	0.609482	0.912362
ARMC10	1.02706	0.929889
ATL3	0.581312	1.10399
ATP1A3	1.15899	1.24187
ATP2A3	1.26961	0.942316
ATP2B2	0.827301	0.926039
ATP5I	0.716348	0.91313
ATP5J2	0.609482	0.809168
BAK1	0.947871	1.03463
BCKDHB	0.819206	1.01915
BCL2L13	0.648221	1.15233
CAND1	0.466878	1.19874
CBR4	0.466878	0.936594
CHCHD4	0.635192	1.13611
CLPP	0.466878	1.02461
CLPTM1	0.566511	0.999449
COMT	0.466878	1.37671
COPB1	0.581312	1.41711
COPE	0.466878	1.079
COX15	1.11955	1.06685
CYB5B	1.00617	0.961582
CYC1	0.572106	1.40317
DAP3	0.466878	0.86072
DNAJB11	0.954084	1.09975
DNM2	0.775493	1.09515
DPY19L1	0.694481	1.23278
DYNLL1	0.48489	0.809168
ECI2	0.609482	0.980108
EFR3A	0.466878	0.936594
EIF4A1	0.466878	0.994044
ENO1	1.0005	1.23278
ERAL1	0.566947	1.02425
ESYT2	0.82754	1.35492
ETHE1	0.466878	0.881333
FADS1	0.810709	1.05721
FAF2	0.746927	1.47824
FAM162A	0.566947	0.946025
FAM213A	0.648221	0.909604
FAR1	0.64786	1.5394
FKBP8	0.895302	1.08613
GLRX5	0.566947	0.920097
GPX4	0.694481	0.961582
GUF1	0.802549	1.28955
HAX1	0.916183	1.335
HK2	0.425189	1.2855
ISCA2	0.466878	0.920097
L2HGDH	0.466878	1.37079
LAMTOR1	0.466878	1.14594
LPCAT1	0.466878	1.2075
LPCAT3	0.519788	0.846473
MAIP1	0.566947	1.03233
MARC2	0.506592	1.17902
MCCC1	0.972033	1.18255
MCU	0.566511	1.18469
MFN1	0.609482	1.13611
MIC13	0.609482	1.11072
MPC2	0.909004	0.846473
MPST	0.466878	0.869847
MRPL37	0.466878	1.29015
MRPL4	0.519788	1.05537
MRPL53	0.466878	0.877538
MRPS10	0.466878	1.06289
MRPS17	0.519788	0.959279
MTFP1	0.466878	0.881333
MTX1	0.819206	1.09746
NCLN	0.466878	1.25229
NDUFA12	0.64786	0.916627
NDUFA13	0.736873	1.17133
NDUFA2	0.466878	0.862548
NDUFB11	0.954262	0.916627
NDUFB5	0.519788	0.850548
NDUFS2	0.941753	1.02468
NDUFS4	0.48489	0.854585
NDUFV2	0.756753	1.09051
NPEPPS	0.881366	1.16378
NT5C3A	0.445233	0.976602
OAT	0.747215	0.953327
PARL	0.466878	1.08377
PCCA	0.438869	0.834579
PCNA	0.519788	1.05973
PDK1	0.566947	1.22963
PFKL	0.660168	1.14209
PISD	0.566947	1.05503
PITRM1	0.566947	0.875772
PSEN1	0.48489	0.933254
PTCD3	0.566947	0.928628
RAB18	1.21308	0.976602
RAB1B	0.519788	1.12733
RAB21	0.609482	1.134
RAB6A	0.566511	0.988176
RHOA	0.581312	1.19165
RMDN3	0.48489	1.11706
RPS12	0.622528	0.977009
RRAS	0.519788	1.03499
SCAMP3	0.909004	0.906528
SEC22B	0.683453	1.19716
SFXN2	0.793458	1.07208
SGPP1	0.48489	0.952056
SLC25A20	0.726883	0.880825
SLC25A21	0.877991	1.18066
SLC25A25	0.566947	0.95843
SLC25A51	0.726883	0.970904
SSR1	0.747215	1.05721
STEAP3	0.746639	0.830351
STT3B	0.581312	1.09484
TFRC	0.69348	1.06471
TIMM17B	0.716657	1.15003
TIMM23	1.05238	0.946025
TMEM11	0.466878	0.906528
TMEM160	0.895711	0.91313
TMEM165	0.622528	1.24253
TOMM22	0.989105	1.08582
TUBB3	0.609482	1.35636
UQCRQ	0.519788	0.955683
VAT1	0.566947	1.03197

## Sheet: HepG2 and HEK
preyGene	HepG2 Normalized FC	HEK Normalized FC
ABHD12	1.3567	1.29103
ACSL1	1.61686	1.34741
AGPAT3	1.24096	1.08582
AGPAT5	1.30716	0.926497
APMAP	1.2254	0.95843
ASPH	1.36066	1.32187
ATP13A1	1.41181	0.956682
ATP1B1	1.2984	1.03463
ATP2B1	1.46657	0.927844
ATP2B4	1.43195	0.939233
ATP2C1	1.33682	1.37412
ATP6V1H	1.21451	1.01878
ATP9A	1.21968	1.14771
ATP9B	1.28454	1.07868
BSG	1.29383	1.04252
CCT3	1.23045	1.18255
CCT7	1.27532	0.961582
CISD1	1.20927	0.91313
CLCN7	1.21999	0.854585
COQ8A	1.36088	1.26434
CTNND1	1.58082	1.39845
CYP51A1	1.39413	1.33082
DGAT1	1.23045	0.826081
DHCR24	1.47253	1.27454
DNAJB12	1.23574	0.898851
EARS2	1.38699	1.3118
ECHDC1	1.28009	1.08817
ENPP1	1.36458	1.2851
FDFT1	1.21968	0.862018
FNDC3B	1.28921	0.813607
GCN1	1.61649	1.80695
GFPT1	1.25122	0.906049
GGCX	1.24583	1.04993
GHITM	1.27532	1.02152
GLT8D1	1.20927	1.09484
GOLIM4	1.32841	1.42213
HSD17B11	1.36066	1.08107
ITPR2	1.32414	1.10233
ITPR3	1.26096	1.38063
KIAA0391	1.26096	1.49883
KIF11	1.30665	1.34844
LPCAT2	1.24612	1.04478
MRS2	1.24096	1.079
MT-ATP8	1.53425	1.25687
MYBBP1A	1.28481	1.40111
NDUFA7	1.25122	0.994436
NDUFB9	1.20927	1.06718
NDUFC2	1.26562	0.952487
NDUFS7	1.23075	1.02425
NFXL1	1.35693	1.34499
PDHB	1.27532	1.13265
POR	1.36066	1.11043
PRKDC	2	2
PTCD1	1.25598	0.897171
PTK7	1.23045	1.23109
PTPN1	1.23045	1.23132
PTPRK	1.35271	1.12331
PTRH2	1.23075	1.02189
RAB9A	1.20927	1.18419
RAN	1.2254	0.949268
RAP2A	1.26589	1.02152
RAP2B	1.26589	1.03728
RAP2C	1.26096	1.05249
RETSAT	1.31984	1.12302
RHOB	1.20927	1.02965
RPS3A	1.20927	1.09546
RRAS2	1.21999	1.02425
RRBP1	1.23544	0.853083
SCYL2	1.23574	0.912175
SEC61A2	1.23574	0.973558
SGPL1	1.47591	0.833658
SLC15A4	1.20927	0.973558
SLC25A15	1.34507	0.869847
SLC25A33	1.21999	0.862018
SLC27A4	1.25598	1.43696
SLC33A1	1.21999	1.01915
SMPD4	1.20927	1.01601
SPTLC1	1.26562	1.2659
SPTLC2	1.21999	1.13611
SURF4	1.27532	0.888325
TAPT1	1.31598	1.49791
TFB2M	1.23075	1.12085
TM9SF1	1.23045	1.12547
TM9SF3	1.3567	1.33216
TM9SF4	1.27505	1.05755
TMCO1	1.28921	0.916627
TMEM33	1.29815	1.14594
TMEM43	1.38699	1.30795
VDAC1	1.70248	1.11468

## Sheet: HEK Unique
preyGene	Normalized FC
A6NNZ2	0.987779
AAAS	1.07418
ABCB8	0.994044
ABCC10	1.00517
ABCE1	1.14594
ACAA1	1.25666
ACAD10	1.08139
ACOT1	1.04805
ACOT8	0.99112
ACOX3	0.862548
ACSF3	1.00838
ACTN1	0.847022
ADCK2	0.854045
ADGRL2	1.11677
ADPGK	1.05249
AFDN	0.830921
AFG1L	0.834579
AGPAT1	1.00517
AGPAT2	0.891532
AGPAT4	1.01081
AGPS	0.808269
AHNAK	1.06963
AHSA1	0.86595
AKAP12	0.899338
ALDOC	0.830351
ALG10	0.854045
ALG11	0.862018
ALG2	0.892027
ALG6	0.888325
AMFR	0.985211
ANKLE2	1.19691
AP1B1	0.940351
AP2A1	0.899825
AP2A2	1.05823
AP2B1	0.959279
AP2M1	1.03799
AP3B1	1.06438
AP3B2	0.834014
APP	0.91313
ARF6	1.008
ARFRP1	0.834579
ARL10	1.02152
ARL6	0.873709
ATP13A2	1.0266
ATP13A3	0.854045
ATP1B3	1.01081
ATP23	0.906528
ATP2B3	1.079
ATP6AP2	0.926497
AUP1	1.24088
B3GALT6	0.842359
B3GAT3	1.13792
B4GAT1	0.952056
BCAP29	0.973147
BNIP1	0.99112
C15ORF61	0.902465
C16ORF58	0.869847
C1QBP	1.00862
C3ORF33	0.91313
C8ORF82	0.881333
CAD	1.01915
CAMLG	0.939464
CANT1	0.923078
CARS2	0.923539
CCDC127	0.979626
CCDC51	0.888824
CCT2	0.877538
CCT4	1.04993
CCT6A	0.866475
CCT8	1.05283
CDIPT	0.830351
CDK5RAP3	1.04512
CDKAL1	1.32794
CDS2	1.12762
CEPT1	0.988176
CERS1	0.854585
CERS2	0.854585
CFL2	0.813607
CHCHD6	1.05537
CHP1	1.02696
CHST14	0.821768
CKAP5	1.02696
CKB	0.869847
CLCC1	1.11072
CLGN	1.26141
CLN6	0.942757
CLPTM1L	1.08817
CNNM3	0.991514
CNNM4	0.946025
COA1	0.813607
COA7	1.04026
COLGALT1	0.946025
COMTD1	1.08613
COPG1	0.946461
COPG2	1.25368
COQ6	0.834579
COX11	0.869847
CPD	0.809168
CPS1	1.06202
CRELD1	0.967819
CRYZ	0.98561
CSE1L	0.813607
CTAGE5	0.899338
CTNNB1	0.818
CTPS1	0.850548
CTSC	1.07418
CTSL	0.919632
CUX1	1.25229
CYBA	0.826081
CYCS	0.982628
CYFIP1	0.855124
CYP2S1	1.15178
DARS	1.09284
DBT	1.05789
DCAKD	0.964712
DDB1	0.986009
DDX1	1.00838
DDX17	0.910079
DDX39A	0.826081
DDX5	0.842914
DECR2	0.923078
DEGS1	0.942316
DGKE	1.08107
DHRS13	0.99656
DHRS7	0.955255
DHTKD1	0.892027
DNAJA1	1.04993
DNAJC1	0.809168
DNAJC16	0.932804
DNAJC9	0.830921
DOCK7	0.855124
DSG2	0.869847
DYNC1H1	0.845618
ECM29	0.939464
EDC4	0.813013
EEF1B2	0.920097
EEF1D	0.913601
EGFR	1.06256
EHD1	1.04252
EI24	0.909604
EIF3A	0.878049
EIF4A2	0.809168
EIF4A3	0.898851
EIF4G1	0.881333
EIF5A	0.813607
ELAC2	1.01915
EMC2	0.996949
EMC3	0.906049
EMC4	0.895698
EMC6	0.869847
EMC7	0.842359
EMC8	0.961582
EPRS	0.965211
ERGIC1	0.923539
ERGIC2	0.899338
ERGIC3	0.98561
ERLEC1	1.02425
ERP29	0.842914
ERP44	1.00838
ESYT1	1.34256
EXD2	1.26162
EXOC4	1.05503
EXT2	0.906049
EZR	0.834579
FADS2	0.906049
FAHD1	1.11486
FAM105A	1.18581
FAM20B	0.949268
FAM210A	0.834579
FAM69B	1.01044
FAM8A1	0.923078
FAM98A	0.818
FAR2	0.909128
FARSA	1.04217
FAS	0.869847
FASN	0.855124
FHL1	0.834579
FIS1	0.95843
FKBP10	0.809168
FKRP	0.826081
FLAD1	0.982628
FLNB	1.00593
FLNC	0.813607
FNDC3A	1.37201
FPGS	0.891532
FRYL	1.10789
FUCA2	0.826081
FUT8	0.952056
GADD45GIP1	0.899825
GALC	0.858585
GALNT1	1.05721
GALNT12	0.985211
GALNT16	0.939464
GART	0.885095
GBA	0.994044
GCAT	1.23445
GDAP1	0.977009
GFM2	1.34125
GGH	0.952487
GGT7	0.961582
GHDC	0.888325
GK3P	1.18632
GLA	0.982628
GLCE	0.994044
GNA11	0.830351
GNAQ	0.826081
GNPAT	1.43906
GNS	0.813607
GOLGA5	1.0766
GOLGB1	1.46812
GOLM1	1.008
GPAA1	0.91313
GPAT3	0.862018
GPAT4	1.07175
GPD1L	0.826081
GPR180	0.909604
GPT2	0.99112
GPX1	1.1716
GPX8	1.10819
GRPEL2	1.04993
GRSF1	1.1503
GTPBP10	1.09315
GTPBP3	0.920097
HACL1	0.818
HBS1L	0.818
HDHD3	0.842914
HDHD5	0.887679
HEATR1	0.873193
HIBADH	0.842914
HS2ST1	1.04478
HSD17B7	0.86595
HSPB1	0.830351
IARS	1.19898
IBA57	0.982628
ICMT	0.99656
IDI1	0.86595
IKBIP	1.03799
ILVBL	1.41157
IMPAD1	0.826081
IMPDH2	0.988572
IPO5	1.54866
IQGAP3	0.979626
ISOC2	0.862548
ITM2C	0.838766
ITPR1	0.866475
ITPRIP	0.842359
KDELR1	1.19642
KIAA2013	1.01915
KIF5B	0.936594
KPNB1	0.873709
LAMTOR2	0.955255
LAMTOR3	0.970904
LAMTOR5	0.895698
LANCL1	0.877538
LANCL2	0.830351
LAP3	0.886603
LARS	0.923539
LCLAT1	0.892027
LGALS3BP	1.06963
LIPT2	0.842914
LLGL1	0.959279
LMBRD2	0.862018
LMF2	1.13792
LNP	0.830351
LNPEP	0.830351
LONP2	0.858585
LPCAT4	1.03463
LPGAT1	0.979626
LRP1	0.994436
LRRC1	0.936594
LYN	0.996949
LYPLA1	0.873709
LYPLAL1	0.926954
MACROD1	0.899338
MAN1A2	0.846473
MAN1B1	1.00517
MARC1	0.949268
MARC5	0.862548
MARS	1.28251
MAVS	1.34758
MBLAC2	0.977009
MBOAT2	1.14181
MDN1	0.834014
METTL15	1.02929
METTL7A	0.961582
METTL7B	0.846473
MFF	0.949268
MFSD10	0.846473
MFSD5	0.891532
MGARP	1.06006
MGAT2	0.923539
MGST1	0.979626
MGST3	1.4193
MICU1	1.01915
MICU2	1.06223
MIGA1	1.1316
MIPEP	0.866475
MMGT1	0.955683
MOCS1	0.884591
MOSPD1	0.86595
MOV10	0.830921
MOXD1	0.933254
MPP6	0.892522
MRPL1	1.04287
MRPL10	0.936594
MRPL13	1.07483
MRPL16	0.939908
MRPL17	0.943197
MRPL21	0.923539
MRPL23	0.939908
MRPL28	1.13245
MRPL43	0.830921
MRPL48	0.96513
MRPS16	0.933704
MRPS18A	0.913601
MRPS28	0.997338
MSN	0.838766
MT-CO2	0.982628
MT-ND1	0.880825
MT-ND4	0.880825
MTERF4	0.809168
MTIF2	1.2198
MTOR	0.862018
MTX3	0.878049
MUL1	1.15381
MXRA7	0.888325
MYO19	1.10849
NAP1L1	0.858585
NAPA	0.884591
NARS2	1.25068
NAT14	0.982628
NAXE	0.873709
NBAS	1.24581
NCAM1	0.906049
NCEH1	0.846473
NCKAP1	0.82235
NCSTN	0.854585
NDC1	0.994044
NDUFA11	0.982628
NDUFA3	0.809168
NDUFA8	1.11265
NDUFAF3	1.02696
NDUFAF6	0.830351
NDUFAF7	1.01601
NDUFB1	0.873709
NDUFB6	0.854585
NDUFB8	0.858585
NDUFS5	0.958855
NDUFS6	0.858585
NECTIN2	0.809168
NEU1	0.961582
NIPSNAP3A	0.902948
NLRX1	1.31096
NOA1	1.04805
NOMO1	1.18179
NOMO2	1.47824
NOMO3	1.46406
NPC1	0.926497
NPM1	0.834579
NPTN	0.842914
NSDHL	1.11486
NSUN2	0.850548
NT5DC3	0.834579
NUBPL	0.873709
NUCB2	0.902948
NUDT8	0.895698
NUP133	0.862548
NUP155	1.09284
NUP188	0.909128
NUP205	1.11457
NUP210	1.14975
NUP93	1.04478
NUS1	0.891532
OCLN	0.838766
OMA1	0.999835
OPA3	0.884591
OS9	0.846473
OSBPL8	0.862548
OSGEPL1	1.0902
OXSM	0.885095
P0C7M2	0.891532
P4HA1	0.99112
P4HA2	0.809168
PAICS	0.902948
PARP1	0.902948
PARP16	0.982628
PARS2	1.06718
PDE12	1.09284
PDP1	1.3256
PDSS2	1.00517
PEX1	0.988176
PEX12	0.906049
PEX3	1.25025
PEX6	0.939464
PGAP1	1.16127
PGS1	0.976602
PI4K2A	0.999835
PIEZO1	0.842359
PIGA	0.902465
PIGG	0.869847
PIGK	1.1823
PIGN	0.936147
PIGO	1.16718
PIGS	1.16351
PIGT	1.1914
PIGX	0.873709
PKN2	0.955683
PKP4	0.869847
PLBD2	0.979626
PLD3	1.04736
PLOD1	1.09082
PLOD3	1.09975
PLPP6	0.813013
PLS3	0.967819
PLXNA1	0.99112
PLXNB2	1.27014
PNKD	0.834579
PNPLA6	1.11072
POLG	0.970904
POLRMT	0.812273
POMGNT1	0.909604
POMGNT2	0.830351
POMT1	1.10368
POMT2	1.19849
PON2	1.10819
PORCN	0.813013
POTEF	0.973147
PPM1A	0.834014
PPM1L	0.850548
PPP1CA	0.959279
PPP1CB	1.04026
PPP1CC	1.01398
PPP2R1A	1.03499
PPT1	0.902465
PPTC7	0.982628
PRCP	0.862018
PRPS1	0.877538
PRPS2	0.895698
PSEN2	0.888325
PSMC3	0.834579
PSMC5	0.826081
PTDSS1	0.994044
PTDSS2	1.11706
PTPRF	0.949701
PTRH1	0.838766
Q68DN6	0.834014
Q9Y302	0.985211
QARS	0.818
QRSL1	0.988572
QSOX2	1.17494
QTRT2	1.02425
RAB13	1.01601
RAB22A	0.933254
RAB24	0.933254
RAB29	1.02425
RAB2B	1.04771
RAB31	0.895698
RAB32	0.964712
RAB34	0.888325
RAB35	0.973968
RAB39B	0.826081
RAB5A	1.2795
RAB5B	1.12975
RAB8A	0.929889
RAB9B	0.854585
RABL3	1.14975
RANBP2	1.06438
RARS	1.04252
RCN2	0.821753
RDH10	0.955255
RDH11	1.06931
RDX	0.902948
RFT1	0.869847
RGPD3	0.891532
RHBDD2	1.10141
RHOC	1.10172
RMND1	1.11043
RNF121	0.952056
RNF5	0.926039
RPIA	0.858585
RPL10A	1.03001
RPL19	0.885095
RPL9P8	0.858585
RPLP1	0.916627
RPS10	0.873709
RPS13	0.910079
RPS7	0.854585
RSAD1	0.948834
RTN4	0.854585
RUVBL1	0.923539
SAMD8	0.846473
SARS	0.830351
SCAP	1.00232
SCARB2	1.03728
SCD	1.11205
SCD5	0.923078
SCFD1	1.17133
SCFD2	0.830351
SCPEP1	0.916627
SCRIB	1.00838
SDHC	0.842359
SDR39U1	0.809168
SEC22A	0.813013
SEC23A	0.881333
SEL1L	1.02152
SEMA4F	0.854045
SEPT2	0.958855
SEPT3	0.881333
SEPT7	1.08848
SEPT8	0.842914
SERAC1	1.008
SERINC1	0.834579
SFXN4	1.19898
SIGMAR1	0.813013
SKP1	0.850548
SLC25A16	0.955683
SLC25A17	1.19115
SLC25A19	1.21609
SLC25A35	1.008
SLC25A36	0.821768
SLC25A40	1.12143
SLC25A46	0.86595
SLC25A52	0.970904
SLC27A1	0.846473
SLC27A3	0.877538
SLC2A13	0.86595
SLC30A5	1.13764
SLC30A6	1.14566
SLC30A7	0.923078
SLC35A2	0.813013
SLC35E1	1.31459
SLC39A10	1.03197
SLC39A6	0.939464
SLC5A3	0.850548
SLC7A1	0.892027
SLMAP	0.979626
SNAP23	0.838766
SNAP47	0.888325
SNX2	0.809168
SOAT1	1.2851
SOD2	0.873709
SOGA3	0.854045
SORT1	0.869847
SPCS2	0.923078
SPCS3	0.888325
SPNS1	0.961582
SQLE	0.854045
SRC	0.92056
SREBF2	0.854045
SRP54	0.826081
SRPRA	0.939464
ST7	0.813013
STIM1	1.03763
STK11IP	1.23635
STX16	0.933254
STX17	0.970904
STX18	0.862018
STX5	0.850548
STXBP3	1.10203
SUN2	0.892027
TAGLN2	0.862548
TAMM41	1.10819
TAP1	1.06438
TAPBP	0.826081
TARS2	0.846657
TDRKH	1.04512
TIMM23B	0.929889
TIMM29	0.923539
TMED2	0.949268
TMED4	0.949268
TMED9	1.01915
TMEM109	0.850548
TMEM115	1.0266
TMEM120B	0.999449
TMEM126B	0.979626
TMEM143	0.933254
TMEM161A	0.891532
TMEM177	1.00232
TMEM192	0.877538
TMEM245	0.919632
TMEM246	0.967403
TMEM30A	0.834579
TMEM38B	1.15755
TMEM55A	0.955255
TMEM55B	1.05249
TMEM59	0.942316
TMEM59L	0.862018
TMEM68	0.919632
TMEM70	0.899338
TMPO	0.958005
TMTC3	1.00232
TMUB1	1.19691
TMX2	0.826081
TMX3	1.10399
TOMM40	1.24275
TOR1AIP1	0.838766
TOR1AIP2	0.961582
TRABD	1.10399
TRAM1	1.02696
TRIM59	0.838766
TRMT11	0.818
TRMU	0.973558
TRUB1	0.830921
TRUB2	0.842914
TTC13	0.880825
TTC19	0.961582
TUBA8	0.806899
TUBB1	0.854045
TUBB6	1.23613
TUBB8	1.01564
TXNDC12	0.906528
TYSND1	0.830351
UBA1	0.818
UBE2J1	0.826081
UBTD2	0.809168
UBXN4	1.03499
UFSP2	1.02965
UMPS	0.970904
UNC45A	0.880825
UPF1	0.830921
UQCC1	0.850548
UQCC3	0.830351
UQCRH	1.03763
USP30	1.13554
VAMP7	1.008
VARS2	0.904717
VCP	1.02732
VKORC1L1	0.919632
VMP1	0.906049
VPS13A	0.939464
VPS35	0.818
VPS45	1.05755
WDR6	0.910079
WFS1	0.970904
WLS	0.862018
WRB	0.926497
XPNPEP3	1.01878
XPO1	1.07418
XRCC5	0.968235
XRCC6	1.00593
XXYLT1	0.973558
YBEY	0.834579
YES1	1.0027
ZDHHC13	1.079
ZDHHC17	0.809168
ZW10	1.20928

## Sheet: MEL Unique
preyGene	Normalized FC
KRT72	1.50658
YME1L1	1.30643
ACTA2	1.26386
ACTC1	1.26386
ACTG2	1.26386
CALU	1.15921
KRT4	1.09782
SLC25A24	1.07094
WDR47	1.0662
ATP1A4	1.05685
ECI1	1.04729
ATP2A1	0.989599
ATP5L	0.954441
ALOX5	0.954262
EMD	0.941569
ASAP2	0.941385
TNFAIP6	0.922286
TUFM	0.895445
MTX2	0.88839
NFS1	0.88839
UQCRFS1	0.866531
LETM1	0.843513
RPL13A	0.843282
VIM	0.835248
RHOT2	0.827779
RPL15	0.819206
MUT	0.802296
GAPDH	0.793875
RAP1A	0.793458
SLC1A4	0.793199
UTY	0.784436
RPL18	0.775762
SQOR	0.775493
RPS14	0.766086
SEC61B	0.766086
SUCLG1	0.756753
CYP20A1	0.756472
NDUFS8	0.756472
GAA	0.747215
RPL27A	0.736873
NDUFB10	0.726883
BCKDHA	0.716657
TSPO	0.716657
NDUFAF1	0.716348
LBR	0.694805
TBXAS1	0.694805
SFXN3	0.69348
IDH3G	0.683786
TUBA4A	0.683786
RPL11	0.683453
STOM	0.683453
SUCLG2	0.672129
HARS2	0.660168
MPC1	0.660168
USMG5	0.650262
FAM185A	0.648221
DSG1	0.64786
TIMMDC1	0.64786
H3F3A	0.635192
HIST1H3G;HIST1H3C;HI...	0.635192
RPS26	0.635192
RPS27	0.635192
GNAS	0.622528
ALDH18A1	0.609482
SLC25A30	0.609482
SLC25A32	0.609482
FECH	0.597406
ATP5D	0.581312
MRPS27	0.581312
RACK1	0.581312
RPL34	0.581312
TPST2	0.581312
TYK2	0.581312
ACSF2	0.566947
COX10	0.566947
HSD17B8	0.566947
ITGA2B	0.566947
MRPL11	0.566947
MTFR1L	0.566947
SLC25A42	0.566947
SNRK	0.566947
ZMPSTE24	0.566947
ANKRD52	0.566511
RPL36A	0.566511
BNIP3	0.519788
CLPB	0.519788
CLTC	0.519788
COX18	0.519788
D2HGDH	0.519788
DNAJA2	0.519788
FAHD2A	0.519788
FOXRED1	0.519788
PEX10	0.519788
POLDIP2	0.519788
PRODH	0.519788
RAB1A	0.519788
RAB3D	0.519788
RCN3	0.519788
SHC1	0.519788
SLC25A23	0.519788
SLC30A9	0.519788
ZADH2	0.519788
ABCB4	0.48489
APOO	0.48489
LGALS9	0.48489
PRDX1	0.48489
PRKCQ	0.48489
RPL32	0.48489
TMEM135	0.48489
AIFM2	0.466878
AKR7A2	0.466878
CLYBL	0.466878
COQ3	0.466878
COQ8B	0.466878
COX7C	0.466878
CYB5R3	0.466878
DLAT	0.466878
DPM1	0.466878
EHD4	0.466878
GK5	0.466878
GNAT3	0.466878
GPAM	0.466878
HMGCL	0.466878
LDHA	0.466878
LMTK2	0.466878
MRPL39	0.466878
MRPL44	0.466878
MRPS35	0.466878
MTO1	0.466878
NADK2	0.466878
OXCT1	0.466878
PDHX	0.466878
PMPCB	0.466878
PRSS2	0.466878
RAP1B	0.466878
RPL23	0.466878
RPL35	0.466878
SLC16A10	0.466878
SLC1A5	0.466878
TSFM	0.466878
UCP2	0.466878
ACTB	0.462128
ACTG1	0.462128
GPD2	0.451942
HIST1H4L;HIST1H4K;HI...	0.431885

## Sheet: HepG2 Unique
preyGene	Normalized FC
ABCB1	1.27532
ABCC2	1.21999
ABCC6	1.2254
ACAT1	1.2254
AK4	1.34096
ALDH1B1	1.28481
ALDH2	1.35693
ALDH3A2	1.37593
ALDH4A1	1.39797
ALDH6A1	1.2984
APOB	1.81986
APOE	1.44818
ARMCX3	1.30293
ASGR1	1.31159
ATAD3A	1.45139
ATP5A1	1.77083
ATP5C1	1.56182
ATP5F1	1.33263
ATP5H	1.27532
ATP5O	1.28009
BCAM	1.21451
BCAP31	1.28921
C3	1.26534
CANX	1.43859
CD74	1.35625
CHST13	1.26068
CKAP4	1.85917
COA3	1.20927
CPVL	1.44818
CYP27A1	1.21451
DSP	1.3446
EEF1A1	1.32008
EEF1A1P5	1.32008
EHHADH	1.30665
ERAP1	1.26562
ETFA	1.21482
ETFB	1.28947
FASTKD1	1.28947
FASTKD2	1.41876
FDXR	1.25626
GLDC	1.23045
GLG1	1.36044
GLS	1.20927
GLUD1	1.32865
GLUD2	1.31159
GNB2	1.33658
GPC3	1.36458
HADHA	1.41876
HSD17B2	1.2254
HSP90AA1	1.23574
HSP90AB1	1.42219
HYOU1	1.25598
IARS2	1.32463
ICAM1	1.2254
IDH2	1.43547
IDH3A	1.27077
IDH3B	1.32865
IVD	1.21482
JAK1	1.4256
KIAA1161	1.21968
KRT17	1.26617
KRT3	1.21968
KRT83	1.26617
KRT85	1.22571
KRT86	1.26617
LRRC59	1.21999
MAOA	1.20927
MTCH1	1.2254
MTHFD1L	1.23603
MYO1B	1.32008
NDUFB4	1.20927
NSUN4	1.20927
OCIAD1	1.21999
PCYOX1	1.24096
PDF	1.25122
PI4KA	1.20927
PTPMT1	1.25598
PYCR1	1.23574
QPCTL	1.34096
RAB5C	1.26068
RAC1	1.25093
RAC3	1.21999
RPL12	1.20927
RPS16	1.26562
RPS18	1.33263
RPS3	1.36825
RPS5	1.21999
RRP12	1.27559
SDHA	1.37614
SDHB	1.27077
SEC62	1.28454
SERPINH1	1.24096
SLC25A1	1.47287
SLC25A18	1.2254
SLC25A6	1.78292
SLIRP	1.39068
SRPRB	1.35293
STOML2	1.3489
TBL2	1.3489
TFAM	1.20927
TIMM21	1.23075
TMC6	1.24096
TMEM126A	1.21482
TMTC4	1.21999
TPP1	1.2254
TUBA3C;TUBA3D	1.26096
TUBB	1.28009
UFL1	1.39736
UGDH	1.27532
UTP20	1.21482
VWA8	1.31598

[truncated: 1 more sheets: PGRMC1 and FECH Interactome]
