# Supplementary material for: Progesterone receptor membrane component 1 (PGRMC1) regulates Heme trafficking through mitochondria-ER junctions
Source: J Inorg Biochem. Author manuscript; Available in PMC 2026 Mar 10. (PMC12973532; doi:10.1016/j.jinorgbio.2025.113093)
Supplement: Table S3: Biological Process Enrichment [file NIHMS2137147-supplement-Table_S3__Biological_Process_Enrichment.xlsx]

## Sheet: MEL & HEK & HepG2
source	term_name	term_id	highlighted	adjusted_p_value	negative_log10_of_adjusted_p_value	term_size	query_size	intersection_size	effective_domain_size	intersections
GO:BP	mitochondrial membrane organization	GO:0007006	TRUE	1.88e-07	6.72495	116	67	9	21026	AGK,APOOL,DNAJC11,MFN2,OXA1L,RHOT1,SAMM50,SPG7,VDAC2
GO:BP	establishment of localization	GO:0051234	TRUE	3.66e-07	6.43704	4928	67	40	21026	ABCB10,ABCB7,ABCC1,ABCD1,ABCD3,ACSL3,ACSL4,AGK,ARL8B,ATAD1,ATP2A2,CCDC47,COPA,COPB2,CPT1A,EMC1,HM13,IGF2R,LETMD1,MAGT1,MFN2,NDUFA9,NDUFV1,OXA1L,PGRMC1,PGRMC2,PHB2,PREB,RHOT1,SAMM50,SEC61A1,SEC63,SLC25A11,SLC35B2,SLC3A2,SPG7,TAP2,UBAC2,VDAC2,VDAC3
GO:BP	fatty acid elongation	GO:0030497	TRUE	0.000153345	3.81433	14	67	4	21026	ABCD1,HACD3,HSD17B12,TECR
GO:BP	protein N-linked glycosylation	GO:0006487	TRUE	0.00021692	3.6637	74	67	6	21026	ALG1,DDOST,MAGT1,MLEC,RPN1,RPN2
GO:BP	fatty-acyl-CoA metabolic process	GO:0035337	TRUE	0.000322539	3.49142	41	67	5	21026	ABCD1,ACSL3,ACSL4,HSD17B12,TECR
GO:BP	lipid biosynthetic process	GO:0008610	TRUE	0.000707022	3.15057	729	67	13	21026	ABCC1,ABCD1,ABCD3,ACSL3,ACSL4,AGK,DHRS7B,GK,HACD3,HSD17B12,MBOAT7,TECR,TM9SF2
GO:BP	heme metabolic process	GO:0042168	TRUE	0.0007244	3.14002	48	67	5	21026	ABCB10,ABCB7,ABCC1,HMOX2,PGRMC1
GO:BP	very long-chain fatty acid metabolic process	GO:0000038	TRUE	0.0076273	2.11763	35	67	4	21026	ABCD1,ABCD3,HACD3,TECR
GO:BP	carbohydrate derivative biosynthetic process	GO:1901137	TRUE	0.0291362	1.53557	594	67	10	21026	ALG1,DDOST,GK,MAGT1,MLEC,NDUFA9,NDUFV1,RPN1,RPN2,TM9SF2
GO:BP	long-chain fatty acid metabolic process	GO:0001676	TRUE	0.0425502	1.3711	109	67	5	21026	ABCD1,ABCD3,ACSL3,ACSL4,CPT1A
GO:BP	positive regulation of heme biosynthetic process	GO:0070455	TRUE	0.0499114	1.3018	3	67	2	21026	ABCB10,ABCB7

## Sheet: MEL & HepG2
source	term_name	term_id	highlighted	adjusted_p_value	negative_log10_of_adjusted_p_value	term_size	query_size	intersection_size	effective_domain_size	intersections
GO:BP	small molecule metabolic process	GO:0044281	TRUE	8.01e-12	11.0963	1776	64	29	21026	ACAD9,ACADM,ACADSB,ACOT9,ACSL5,CLPX,CNP,DHCR7,ERLIN1,ERLIN2,GNAI3,HADHB,MTHFD2,NDUFA10,NDUFS1,OPA1,PC,PCK2,PDHA1,RDH13,SFXN1,SLC16A1,SLC16A3,SLC25A10,SLC25A12,SLC25A13,SLC25A22,SLC2A1,SUCLA2
GO:BP	mitochondrion organization	GO:0007005	TRUE	1.73e-11	10.7628	435	64	17	21026	ACAD9,AFG3L2,AIFM1,ATAD3B,CHCHD3,CNP,DNAJA3,IMMT,MTCH2,NDUFA10,NDUFS1,NIPSNAP2,OPA1,PGAM5,SLC25A4,SLC25A5,TOMM70
GO:BP	proton transmembrane transport	GO:1902600	TRUE	8.13e-10	9.08968	190	64	12	21026	ATP1A1,COX4I1,NDUFA10,NDUFA4,NDUFS1,SLC16A1,SLC25A12,SLC25A13,SLC25A22,SLC25A3,SLC25A4,SLC25A5
GO:BP	mitochondrial transport	GO:0006839	TRUE	1.06e-08	7.97658	178	64	11	21026	AFG3L2,AIFM1,CNP,MTCH2,SFXN1,SLC25A12,SLC25A13,SLC25A3,SLC25A4,SLC25A5,TOMM70
GO:BP	carboxylic acid transmembrane transport	GO:1905039	TRUE	1.17441e-06	5.93018	148	64	9	21026	ACSL5,SFXN1,SLC16A1,SLC16A3,SLC25A10,SLC25A12,SLC25A13,SLC25A22,SLC2A1
GO:BP	cellular respiration	GO:0045333	TRUE	5.31567e-06	5.27444	242	64	10	21026	COX4I1,NDUFA10,NDUFA4,NDUFS1,NIPSNAP2,PDHA1,SLC25A13,SUCLA2,TRAP1,UQCRC2
GO:BP	L-aspartate transmembrane transport	GO:0070778	TRUE	0.00778814	2.10857	11	64	3	21026	SLC25A12,SLC25A13,SLC25A22
GO:BP	catabolic process	GO:0009056	TRUE	0.0360834	1.44269	2639	64	21	21026	ACADM,ACADSB,AFG3L2,AIFM1,CLPX,CNP,CTSB,ERLIN1,ERLIN2,GNAI3,HADHB,NIPSNAP1,NIPSNAP2,NSF,PCK2,PGAM5,SLC16A1,SLC16A3,SLC25A4,SLC25A5,SUCLA2
GO:BP	pyruvate catabolic process	GO:0042867	TRUE	0.0487648	1.31189	3	64	2	21026	SLC16A1,SLC16A3

## Sheet: MEL & HEK
source	term_name	term_id	highlighted	adjusted_p_value	negative_log10_of_adjusted_p_value	term_size	query_size	intersection_size	effective_domain_size	intersections
GO:BP	mitochondrion organization	GO:0007005	TRUE	3.78e-14	13.4229	435	118	24	21026	ADCK1,BAK1,CHCHD4,CLPP,FAM162A,HK2,MAIP1,MCU,MFN1,MTFP1,MTX1,NDUFA12,NDUFA13,NDUFA2,NDUFB11,NDUFB5,NDUFS2,NDUFS4,PARL,PISD,TFRC,TMEM11,TOMM22,VAT1
GO:BP	mitochondrial transport	GO:0006839	TRUE	6.24e-12	11.2048	178	118	16	21026	BAK1,CHCHD4,HK2,MAIP1,MCU,MPC2,MTX1,NDUFA13,PSEN1,SFXN2,SLC25A20,SLC25A21,SLC25A51,TIMM17B,TIMM23,TOMM22
GO:BP	protein localization to mitochondrion	GO:0070585	TRUE	8.27e-10	9.08253	132	118	13	21026	CHCHD4,FKBP8,HAX1,HK2,MAIP1,MTX1,NDUFA13,NPEPPS,PARL,PITRM1,TIMM17B,TIMM23,TOMM22
GO:BP	establishment of protein localization	GO:0045184	TRUE	1.91e-08	7.72008	1937	118	37	21026	ARF1,ARF3,ARF4,ARF5,ARL8A,CHCHD4,COMT,COPB1,COPE,DNM2,DYNLL1,FAF2,HAX1,HK2,MAIP1,MCU,MPC2,MTX1,NCLN,NDUFA13,NPEPPS,PARL,PFKL,PITRM1,PSEN1,RAB18,RAB1B,RAB21,RAB6A,SCAMP3,SEC22B,SSR1,STEAP3,TFRC,TIMM17B,TIMM23,TOMM22
GO:BP	generation of precursor metabolites and energy	GO:0006091	TRUE	3.51e-08	7.45529	478	118	19	21026	CHCHD4,COMT,CYC1,ENO1,HK2,NDUFA12,NDUFA13,NDUFA2,NDUFB11,NDUFB5,NDUFS2,NDUFS4,NDUFV2,PFKL,PSEN1,RHOA,SLC25A25,SLC25A51,UQCRQ
GO:BP	organophosphate metabolic process	GO:0019637	TRUE	6.02e-08	7.22042	1077	118	27	21026	ADCY6,CBR4,EFR3A,ENO1,FADS1,FAR1,GPX4,HK2,LPCAT1,LPCAT3,MFN1,MPC2,NDUFA12,NDUFA13,NDUFA2,NDUFB11,NDUFB5,NDUFS2,NDUFS4,NDUFV2,NT5C3A,PDK1,PFKL,PISD,PSEN1,SGPP1,SLC25A25
GO:BP	chemical homeostasis	GO:0048878	TRUE	0.000516081	3.28728	1043	118	21	21026	ABCB6,ADCK1,ADCY6,ARF1,ATP1A3,ATP2A3,ATP2B2,BAK1,COMT,DYNLL1,GLRX5,HK2,LAMTOR1,LPCAT1,MAIP1,MCU,MPC2,PSEN1,RMDN3,TFRC,TMEM165
GO:BP	retrograde vesicle-mediated transport, Golgi to endoplasmic reticulum	GO:0006890	TRUE	0.0009191	3.03664	54	118	6	21026	ARF3,ARF4,ARF5,COPE,RAB6A,SEC22B
GO:BP	monoatomic cation transport	GO:0006812	TRUE	0.00318751	2.49655	1069	118	20	21026	ABCB6,ATP1A3,ATP2A3,ATP2B2,BAK1,CYC1,DNM2,MAIP1,MCU,NDUFA12,NDUFA2,NDUFB5,NDUFS2,NDUFS4,NDUFV2,PSEN1,SLC25A25,STEAP3,TFRC,TMEM165
GO:BP	small molecule catabolic process	GO:0044282	TRUE	0.0127322	1.8951	371	118	11	21026	ACAD8,BCKDHB,ECI2,ENO1,HK2,MCCC1,MPST,OAT,PCCA,PFKL,SLC25A21
GO:BP	mitochondrial translation	GO:0032543	TRUE	0.0141287	1.8499	130	118	7	21026	DAP3,MRPL37,MRPL4,MRPL53,MRPS10,MRPS17,PTCD3

## Sheet: HepG2 & HEK
source	term_name	term_id	highlighted	adjusted_p_value	negative_log10_of_adjusted_p_value	term_size	query_size	intersection_size	effective_domain_size	intersections
GO:BP	small molecule metabolic process	GO:0044281	TRUE	5.43899e-08	7.26448	1776	85	29	21026	ABHD12,ACSL1,ATP1B1,ATP2B4,COQ8A,CYP51A1,DGAT1,DHCR24,ECHDC1,ENPP1,FDFT1,GFPT1,GGCX,LPCAT2,MRS2,MT-ATP8,NDUFA7,NDUFB9,NDUFC2,NDUFS7,PDHB,RAN,RETSAT,SGPL1,SLC25A15,SLC27A4,SPTLC1,SPTLC2,VDAC1
GO:BP	transmembrane transport	GO:0055085	TRUE	1.1635e-07	6.93423	1578	85	27	21026	ACSL1,ASPH,ATP13A1,ATP1B1,ATP2B1,ATP2B4,ATP2C1,ATP6V1H,CLCN7,ENPP1,GHITM,ITPR2,ITPR3,MRS2,MT-ATP8,NDUFA7,NDUFB9,NDUFC2,NDUFS7,SEC61A2,SLC15A4,SLC25A15,SLC25A33,SLC27A4,SLC33A1,TMCO1,VDAC1
GO:BP	energy derivation by oxidation of organic compounds	GO:0015980	TRUE	3.07704e-05	4.51187	345	85	12	21026	CISD1,ENPP1,GFPT1,GHITM,MT-ATP8,MYBBP1A,NDUFA7,NDUFB9,NDUFC2,NDUFS7,PDHB,SLC25A33
GO:BP	intracellular calcium ion homeostasis	GO:0006874	TRUE	0.000899459	3.04602	304	85	10	21026	ASPH,ATP13A1,ATP1B1,ATP2B1,ATP2B4,ATP2C1,GHITM,ITPR2,ITPR3,TMCO1
GO:BP	lipid metabolic process	GO:0006629	TRUE	0.0197215	1.70506	1391	85	18	21026	ABHD12,ACSL1,AGPAT3,AGPAT5,CYP51A1,DGAT1,DHCR24,ECHDC1,FDFT1,HSD17B11,LPCAT2,RETSAT,SGPL1,SLC27A4,SMPD4,SPTLC1,SPTLC2,TMEM43
GO:BP	regulation of protein autophosphorylation	GO:0031952	TRUE	0.0257289	1.58958	35	85	4	21026	ENPP1,RAP2A,RAP2B,RAP2C
GO:BP	sphinganine biosynthetic process	GO:0046511	TRUE	0.0351114	1.45455	2	85	2	21026	SPTLC1,SPTLC2
GO:BP	purine-containing compound metabolic process	GO:0072521	TRUE	0.0355578	1.44907	563	85	11	21026	ACSL1,ATP1B1,DGAT1,ENPP1,MT-ATP8,NDUFA7,NDUFB9,NDUFC2,NDUFS7,PDHB,RAN
GO:BP	Rap protein signal transduction	GO:0032486	TRUE	0.0385001	1.41454	13	85	3	21026	RAP2A,RAP2B,RAP2C

## Sheet: PGRMC1 and FECH Interactome
source	term_name	term_id	highlighted	adjusted_p_value	negative_log10_of_adjusted_p_value	term_size	query_size	intersection_size	effective_domain_size	intersections
GO:MF	ABC-type transporter activity	GO:0140359	TRUE	0.000431954	3.36456	49	11	3	20246	ABCB7,ABCC1,ABCD3
GO:MF	heme transmembrane transporter activity	GO:0015232	TRUE	0.00192058	2.71657	9	11	2	20246	ABCB7,PGRMC2
GO:MF	ribonucleoside triphosphate phosphatase activity	GO:0017111	TRUE	0.00305865	2.51447	1201	11	6	20246	ABCB7,ABCC1,ABCD3,ARL8B,ATAD1,RHOT1
GO:BP	heme metabolic process	GO:0042168	TRUE	0.00227354	2.6433	48	11	3	21026	ABCB7,ABCC1,PGRMC1
GO:BP	heme transport	GO:0015886	TRUE	0.0111749	1.95176	9	11	2	21026	ABCB7,PGRMC2
GO:CC	mitochondrion	GO:0005739	TRUE	0.000720553	3.14233	1844	11	7	22149	ABCB7,ABCD3,ATAD1,BDH1,PGRMC1,RHOT1,TBRG4
