# Supplementary material for: Progesterone receptor membrane component 1 (PGRMC1) regulates Heme trafficking through mitochondria-ER junctions
Source: J Inorg Biochem. Author manuscript; Available in PMC 2026 Mar 10. (PMC12973532; doi:10.1016/j.jinorgbio.2025.113093)
Supplement: Table S4: Abbreviation Table [file NIHMS2137147-supplement-Table_S4__Abbreviation_Table.xlsx]

## Sheet: Sheet1
Abbreviation	Term
PGRMC1	progesterone receptor membrane component 1
MAPR	membrane-associated progesterone receptor
PGRMC2	progesterone receptor membrane component 2
Dap1	damage associated protein 1
FECH	ferrochelatase
OM	mitochondrial outer membrane
MAMs	mitochondrial-associated membranes
MEL	murine erythroleukemia cells
HEK293T	human embryonic kidney 293T cells
HepG2	human hepatocellular carcinoma cells
FC	fold change
CRAPome	Contaminant Repository for Affinity Purification
K562	human myelogenous leukemia K562 cells
Hb	hemoglobin
LC-MS	liquid chromatography and mass spectrometry
GC-FID	gas chromatography with flame ionization detection
QC	quality control
AP-MS	affinity purification and mass spectrometry
MIDAS	mass spectrometry integrated with equilibrium dialysis for the discovery of allostery systematically
KO	knockout
Zn-PPIX	Zinc-protoporphyrin IX
